# Supplementary material for: Integrating transcriptomic and metabolomic analysis of hormone pathways in Acer rubrum during developmental leaf senescence
Source: BMC Plant Biol. 2020 Sep 3;20:410. doi: 10.1186/s12870-020-02628-5 (PMC7650285; doi:10.1186/s12870-020-02628-5)
Supplement: Supplementary file 1 — Additional file 1: Table S1. Differentially expressed plant hormone-related metabolites candidates in red maple. [file 12870_2020_2628_MOESM1_ESM.xlsx]

## Sheet: Sheet1
Table S1 Candidate differentially expressed plant hormone and hormone-related metabolites in red maple.
Pathway	Metabolite name	ID	log2_FC(YL_mean/GL_mean)	Pvalue
ET	S-Adenosylmethionine	NEG00568	1.17599	6.22418e-05
	S-Adenosylmethioninamine	NEG00569	-0.777429	6.97381e-08
	5-Deoxy-5'-methylthioadenosine	POS00095	-0.415884	1.67646e-05
	5-Methylthioribose	NEG03531	-0.201466	0.0596286
	5-Methylthioribose 1-phosphate	POS05601	0.0764162	0.609708
	5-(methylthio)-2,3-Dioxopentyl phosphate	POS05689	0.494979	6.72933e-05
	1,2-Dihydroxy-3-keto-5-methylthiopentene	POS07160	-0.523434	0.0254214
	1-Aminocyclopropanecarboxylic acid	POS07280	-0.327883	9.77563e-06
	4-Methylthio-2-oxobutanoic acid	POS05772	-0.611004	0.0290108
	Ethylene	NEG02267	0.383483	0.238367
ABA	Abscisic acid	POS00014	0.667391	0.000352624
CK	Dimethylallylpyrophosphate	POS03754	-0.212251	0.00187906
	ADP	POS05007	-0.212251	1.15747e-07
	Adenosine monophosphate	POS05015	-2.14528	2.40813e-05
	trans-zeatin riboside diphosphate	POS00451	0.265033	0.105048
	Cis-zeatin	POS04289	-0.78567	4.75474e-05
IAA	L-Tryptophan	POS00017	0.986798	0.0101701
	Indoleacetaldehyde	POS02972	-0.157349	0.494216
	3-Indoleacetonitrile	POS06256	-0.854411	0.00421064
	Indoleacetic acid	NEG01923	-0.25831	0.239797
JA	Phosphatidylcholine	POS01717	-4.32874	1.39567e-05
	Alpha-Linolenic acid	POS00153	-0.57749	0.260558
	Jasmonic acid	POS00216	-0.288923	0.000730842
	Methyl jasmonate	POS00182	0.0952413	0.196417
SA	L-Phenylalanine	POS00012	0.0193475	0.935112
	Salicylic acid	NEG00548	-0.17575	0.332533
GA	Geranylgeranyl diphosphate	POS03303	0.952296	1.21188e-05
Note: GL, non-senescing leaves, fully expanded green leaf; YL, senescing leaves, 100% yellowing of the leaf surface; almost 95% chlorophyll loss. ET, Ethylene; ABA, Abscisic Acid; CK, Cytokinins; IAA, Auxin; JA, Jasmonic acid; SA, Salicylic acid; GA, Gibberellin. The data in the fourth column of Table S1 are calculated based on the integral quantitative values of metabolites in each sample.
