# Supplementary material for: Integrating transcriptomic and metabolomic analysis of hormone pathways in Acer rubrum during developmental leaf senescence
Source: BMC Plant Biol. 2020 Sep 3;20:410. doi: 10.1186/s12870-020-02628-5 (PMC7650285; doi:10.1186/s12870-020-02628-5)
Supplement: Supplementary file 2 — Additional file 2: Table S2. Differentially expressed gene (DEG) candidates involved in plant hormone metabolism in red maple. [file 12870_2020_2628_MOESM2_ESM.xlsx]

## Sheet: Sheet1
Table S2 Candidate differentially expressed genes (DEGs) involved in plant hormone metabolism in red maple.
Pathway	S or T	Gene_id	Name	log2_FC(YL_mean/GL_mean)	pval
ET	gene synthesis	i1_HQ_AR_c13560/f2p3/1498	ArmetK1	-2.0178	4.3513e-37
		i1_HQ_AR_c1556/f7p4/1735	ArmetK2	2.6171	4.375e-84
		i1_LQ_AR_c19940/f1p4/1684	ArmetK3	1.8631	4.5988e-30
		i1_HQ_AR_c1657/f4p14/1940	ArspeD1	1.6815	4.6378e-26
		i2_HQ_AR_c10127/f2p1/2526	ArspeD2	1.6755	6.4268e-17
		i1_HQ_AR_c30729/f5p0/1869	ArspeD3	2.073	2.7861e-30
		i1_LQ_AR_c5845/f1p5/1797	ArspeD4	1.6366	3.7037e-17
		i1_HQ_AR_c31383/f19p14/1805	ArspeD5	1.6731	2.0079e-35
		i2_HQ_AR_c29403/f3p0/2327	ArspeD6	1.0291	1.3339e-14
		i1_HQ_AR_c12162/f6p0/1944	ArspeD7	2.095	4.6484e-49
		i0_LQ_AR_c46331/f1p0/939	ArspeD8	1.8636	1.7657e-21
		i1_LQ_AR_c6508/f1p5/1704	ArspeD9	1.515	2.257e-31
		i1_LQ_AR_c35561/f1p15/1866	ArspeD10	1.5256	7.4706e-23
		i1_LQ_AR_c35635/f1p14/1565	ArspeD11	1.6812	3.6661e-14
		i1_LQ_AR_c21735/f2p0/1780	ArspeD12	2.7227	6.9287e-40
		i1_LQ_AR_c37261/f1p5/1814	ArspeD13	1.7084	1.709e-39
		i1_LQ_AR_c37336/f1p5/1883	ArspeD14	1.6446	4.7377e-19
		i1_LQ_AR_c50370/f1p5/1804	ArspeD15	1.6748	2.3308e-37
		i2_LQ_AR_c16858/f1p0/2269	ArspeD16	1.1969	1.3505e-15
		i2_LQ_AR_c3019/f1p0/2224	ArspeD17	1.7826	1.5349e-28
		i2_LQ_AR_c11347/f1p4/2254	ArspeD18	1.7608	5.3131e-10
		i2_LQ_AR_c14430/f1p0/2269	ArspeD19	1.5961	1.3494e-35
		i1_LQ_AR_c46641/f1p3/1567	ArmtnK1	-1.4444	1.9119e-12
		i1_HQ_AR_c36663/f5p3/1688	ArTAT1	1.9417	1.0036e-47
		i1_HQ_AR_c24889/f2p11/1829	ArTAT2	1.3393	0.00040174
		i1_LQ_AR_c3902/f1p5/1669	ArTAT3	1.3518	6.5249e-26
		i1_HQ_AR_c53592/f46p4/1724	ArTAT4	2.3845	2.399e-65
		i1_LQ_AR_c3982/f1p1/1648	ArTAT5	1.9226	1.1972e-46
		i1_LQ_AR_c12523/f1p0/1524	ArTAT6	2.1079	3.6462e-37
		i1_LQ_AR_c9260/f1p1/1896	ArTAT7	1.6648	1.2892e-06
		i1_HQ_AR_c54332/f3p2/1738	ArTAT8	2.1767	2.3119e-42
		i1_HQ_AR_c33583/f2p6/1726	ArTAT9	2.333	5.0816e-09
		i1_LQ_AR_c21535/f1p1/1669	ArTAT10	2.3375	2.4387e-67
		i1_LQ_AR_c21546/f1p5/1826	ArTAT11	1.437	4.749e-29
		i1_LQ_AR_c21600/f1p0/1822	ArTAT12	2.2191	2.2558e-59
		i1_LQ_AR_c5236/f1p9/1621	ArTAT13	2.3054	1.1428e-10
		i1_HQ_AR_c26550/f2p5/1515	ArACO1	1.1094	3.5274e-16
		i1_LQ_AR_c2485/f4p5/1377	ArACO2	-1.4189	6.1027e-28
		i1_LQ_AR_c25492/f1p12/1390	ArACO3	1.8641	8.9026e-47
		i1_LQ_AR_c14335/f1p13/1400	ArACO4	1.7898	1.2487e-29
		i1_HQ_AR_c48411/f17p5/1448	ArACO5	-1.0585	8.2515e-16
		i1_HQ_AR_c11863/f5p14/1472	ArACO6	1.4979	1.3332e-22
		i1_LQ_AR_c5365/f1p14/1758	ArACO7	2.2673	9.7867e-27
	signal transduction	i2_LQ_AR_c19167/f1p6/2965	ArETR1	-0.96178	1.5367e-06
		i2_LQ_AR_c23759/f1p0/2621	ArETR2	-0.83243	0.00026938
		i3_HQ_AR_c18449/f4p19/3249	ArETR3	-1.1424	1.9816e-09
		i3_LQ_AR_c18537/f2p0/3152	ArETR4	-1.1658	4.4585e-09
		i3_LQ_AR_c37011/f1p0/3347	ArETR5	-1.5144	3.6418e-17
		i3_LQ_AR_c3965/f1p4/3293	ArETR6	-0.77914	3.1968e-06
		i4_LQ_AR_c7792/f1p0/4153	ArETR7	-0.88258	1.8118e-05
		i1_LQ_AR_c43665/f1p4/2013	ArCTR1-1	-0.63709	0.016191
		i2_HQ_AR_c29088/f8p0/2718	ArCTR1-2	-0.83205	1.8391e-09
		i3_LQ_AR_c20320/f1p0/3483	ArCTR1-3	-0.6367	0.0049492
		i4_HQ_AR_c1155/f3p0/4320	ArCTR1-4	-0.67174	0.00010854
		i3_LQ_AR_c27298/f1p0/3832	ArEIN2-1	-0.63101	1.4764e-05
		i4_LQ_AR_c23912/f1p0/5024	ArEIN2-2	-1.1627	7.9011e-08
		i5_HQ_AR_c11537/f3p1/5304	ArEIN2-3	-0.93975	8.8366e-12
		i5_HQ_AR_c11673/f2p0/5175	ArEIN2-4	-0.83751	9.1829e-08
		i5_HQ_AR_c789/f2p0/5467	ArEIN2-5	-1.2098	2.2854e-09
		i5_HQ_AR_c836/f2p0/5241	ArEIN2-6	-0.75651	3.1121e-08
		i5_LQ_AR_c1410/f1p2/5595	ArEIN2-7	-1.3791	9.8312e-08
		i5_LQ_AR_c6600/f1p0/5094	ArEIN2-8	-0.70863	4.4424e-08
		i5_LQ_AR_c736/f3p0/5354	ArEIN2-9	-0.9544	0.00041057
		i5_LQ_AR_c7895/f1p0/5535	ArEIN2-10	-0.76583	9.2568e-07
		i5_LQ_AR_c824/f2p0/5739	ArEIN2-11	-1.1147	0.00016046
		i0_LQ_AR_c6295/f1p35/906	ArEIN3-1	-1.4792	1.7077e-05
		i2_HQ_AR_c462/f9p0/2541	ArEIN3-2	-1.0176	8.8047e-14
		i2_HQ_AR_c954/f4p0/2558	ArEIN3-3	-1.8966	5.1044e-42
		i2_LQ_AR_c4034/f2p6/2585	ArEIN3-4	-1.8117	6.6238e-29
		i3_LQ_AR_c20873/f1p0/3388	ArEIN3-5	-1.719	5.1116e-31
ABA	gene synthesis	i6_LQ_AR_c3581/f1p0/6148	ArZEP	2.0452	8.1246e-13
		i1_HQ_AR_c1410/f13p2/1950	ArNCED	-3.8283	1.5072e-150
		i1_LQ_AR_c46755/f1p0/1049	ArABA2	-1.2087	1.8969e-15
	signal transduction	i1_LQ_AR_c53136/f3p6/1055	ArPYL1	-1.0952	4.1172e-12
		i0_HQ_AR_c684/f3p0/950	ArPYL2	1.9536	4.2762e-07
		i3_LQ_AR_c2179/f1p1/3204	ArPP2C1	-1.0092	1.1594e-08
		i3_LQ_AR_c23322/f1p0/3221	ArPP2C2	-1.1082	9.0245e-14
		i3_LQ_AR_c21197/f1p7/3457	ArPP2C3	-1.4749	1.985e-25
		i1_LQ_AR_c5583/f1p1/1837	ArPP2C4	2.6749	2.6745e-45
		i1_LQ_AR_c34101/f1p2/1553	ArPP2C5	2.8088	2.6987e-19
		i1_LQ_AR_c25218/f1p2/1123	ArPP2C6	2.7333	4.579e-27
		i1_HQ_AR_c2507/f3p2/1471	ArPP2C7	3.7774	4.5301e-64
		i2_LQ_AR_c13753/f1p0/2969	ArSNRK2-1	-1.1124	9.4883e-09
		i1_LQ_AR_c43316/f1p1/1643	ArSNRK2-2	-1.3738	8.6454e-10
		i1_LQ_AR_c13046/f1p4/1198	ArSNRK2-3	2.1159	4.3361e-12
		i1_LQ_AR_c2630/f1p4/1725	ArSNRK2-4	2.155	7.0551e-05
		i1_LQ_AR_c20254/f1p4/1301	ArSNRK2-5	1.8015	3.3773e-23
		i1_LQ_AR_c13297/f1p1/1757	ArSNRK2-6	-1.0163	3.6379e-14
		i1_LQ_AR_c6768/f1p4/1620	ArSNRK2-7	2.6894	3.5818e-67
		i1_LQ_AR_c49487/f2p3/1340	ArSNRK2-8	2.997	2.6144e-72
		i1_HQ_AR_c47831/f11p4/1352	ArSNRK2-9	2.7147	1.3466e-89
		i1_LQ_AR_c24020/f1p1/1925	ArABF1	-1.5558	5.2966e-12
		i1_LQ_AR_c35493/f1p1/1856	ArABF2	-1.1728	2.1016e-07
		i2_LQ_AR_c22762/f1p9/2970	ArABF3	1.6717	6.898e-11
		i1_LQ_AR_c40706/f1p1/1219	ArABF4	-1.3647	1.3713e-18
		i1_LQ_AR_c7334/f1p1/1904	ArABF5	-1.0911	8.3724e-17
CK	gene synthesis	i1_LQ_AR_c36295/f1p0/1411	CYP735A	3.0214	5.6348e-05
	signal transduction	i0_HQ_AR_c3734/f4p0/885	ArAHP	-1.1376	1.244e-16
		i0_LQ_AR_c7593/f1p0/1000	ArARR-A1	-2.9647	6.4579e-52
		i1_LQ_AR_c18228/f1p1/1291	ArARR-A2	-3.0234	2.3859e-83
		i1_LQ_AR_c26041/f1p1/1205	ArARR-A3	-3.099	7.3259e-39
		i1_LQ_AR_c34400/f1p0/1410	ArARR-A4	-2.3761	4.0564e-38
		i1_LQ_AR_c47781/f1p0/1027	ArARR-A5	-2.3443	7.7413e-46
		i2_HQ_AR_c18253/f2p0/2596	ArARR-B1	-1.3976	6.5955e-09
		i2_LQ_AR_c7393/f1p0/2538	ArARR-B2	-1.0488	1.8676e-06
		i4_LQ_AR_c3519/f1p0/4124	ArARR-B3	-1.0576	4.4451e-08
IAA	gene synthesis	i1_LQ_AR_c25191/f1p0/1811	ArTAA1	-2.1062	1.6948e-13
		i1_HQ_AR_c17791/f3p3/1322	ArYUCCA1	-1.0741	1.455e-14
		i1_HQ_AR_c2259/f2p2/1407	ArYUCCA2	-0.96978	1.0949e-05
		i1_HQ_AR_c33205/f4p6/1521	ArYUCCA3	-0.74897	7.8232e-09
		i1_HQ_AR_c7332/f2p3/1565	ArYUCCA4	-1.201	2.3098e-09
		i1_LQ_AR_c43494/f1p2/1819	ArYUCCA5	-1.1439	6.8108e-10
		i1_LQ_AR_c8411/f1p4/1313	ArYUCCA6	#N/A	#N/A
		i2_LQ_AR_c30882/f1p0/2001	ArYUCCA7	-0.73755	0.0021571
		i3_LQ_AR_c33067/f1p0/3025	ArYUCCA8	-0.76477	0.00016898
		i1_HQ_AR_c1710/f8p2/1842	ArALDH1	1.8975	3.1118e-41
		i1_HQ_AR_c2020/f4p2/1949	ArALDH2	-2.2027	4.2395e-44
		i1_HQ_AR_c49080/f48p11/1826	ArALDH3	1.7857	1.4327e-33
		i1_LQ_AR_c37009/f1p11/1950	ArALDH4	1.8383	3.7624e-39
		i1_LQ_AR_c7994/f1p2/2108	ArALDH5	-2.0943	6.0389e-35
		i2_LQ_AR_c15757/f1p0/2041	ArALDH6	-2.5368	2.61e-69
		i2_LQ_AR_c16837/f1p0/2042	ArALDH7	-2.2208	3.3098e-23
		i2_LQ_AR_c16937/f1p0/2040	ArALDH8	1.7321	1.1179e-34
		i2_LQ_AR_c17024/f1p0/2038	ArALDH9	-2.139	2.7628e-31
		i2_LQ_AR_c26931/f1p5/2100	ArALDH10	1.7655	8.7807e-38
		i3_LQ_AR_c10692/f1p11/3289	ArALDH11	1.7209	1.0519e-34
		i3_LQ_AR_c20181/f1p7/3206	ArALDH12	1.7262	1.7969e-40
		i4_LQ_AR_c10099/f1p0/4263	ArALDH13	1.7445	1.7655e-09
	signal transduction	i2_LQ_AR_c24021/f1p97/2337	ArTIR1	-1.4923	1.4021e-26
		i1_HQ_AR_c13086/f4p0/1219	ArIAA1	-0.63106	1.6147e-06
		i1_HQ_AR_c13460/f2p1/1745	ArIAA2	-0.97283	1.234e-11
		i1_HQ_AR_c1300/f3p1/1337	ArIAA3	-1.2809	6.2651e-16
		i1_HQ_AR_c1598/f4p1/1762	ArIAA4	-0.83813	1.4654e-07
		i1_HQ_AR_c27348/f2p1/1628	ArIAA5	#N/A	#N/A
		i1_LQ_AR_c2349/f6p3/1681	ArIAA6	-2.0832	2.1704e-48
		i1_LQ_AR_c18179/f3p1/1642	ArIAA7	-1.0751	0.01785
		i1_HQ_AR_c32069/f4p1/1855	ArIAA8	-1.0307	9.0022e-14
		i1_LQ_AR_c2778/f1p3/1699	ArIAA9	#N/A	#N/A
		i1_LQ_AR_c7893/f1p3/1825	ArIAA10	-2.2186	3.5905e-22
		i1_LQ_AR_c21424/f1p0/1184	ArIAA11	-0.60122	7.0829e-05
		i1_LQ_AR_c8057/f1p1/1482	ArIAA12	-1.1287	4.0667e-09
		i1_LQ_AR_c10491/f1p3/1800	ArIAA13	-1.6776	1.3607e-16
		i1_LQ_AR_c43194/f1p3/1671	ArIAA14	#N/A	#N/A
		i2_LQ_AR_c2634/f1p0/2530	ArARF1	-0.61208	1.3226e-05
		i2_LQ_AR_c4212/f1p0/2760	ArARF2	-0.66242	1.5437e-06
		i2_LQ_AR_c13083/f2p4/2651	ArARF3	-0.59112	0.002074
		i2_LQ_AR_c30164/f1p0/2640	ArARF4	-0.93209	1.1571e-08
		i2_LQ_AR_c23530/f1p2/2951	ArARF5	-1.317	9.3778e-09
		i3_LQ_AR_c23086/f1p0/3837	ArARF6	-1.2091	1.7995e-06
		i3_LQ_AR_c31466/f2p2/3099	ArARF7	-0.95702	3.8566e-06
		i1_HQ_AR_c1054/f5p3/1324	ArSAUR1	-1.4896	2.2179e-30
		i0_LQ_AR_c4899/f1p0/889	ArSAUR2	3.9949	1.112e-131
		i1_HQ_AR_c1395/f8p3/1332	ArSAUR3	-2.1719	7.3243e-32
		i1_LQ_AR_c1811/f4p3/1331	ArSAUR4	-1.6933	9.7944e-27
		i0_HQ_AR_c2478/f3p1/965	ArSAUR5	-2.0566	6.459e-49
		i1_HQ_AR_c53697/f10p3/1335	ArSAUR6	-1.9131	2.5922e-44
		i1_LQ_AR_c19724/f1p3/1198	ArSAUR7	-2.1479	5.5496e-36
		i0_LQ_AR_c45620/f1p3/859	ArSAUR8	-0.86708	8.7852e-09
		i1_LQ_AR_c2908/f1p4/1227	ArSAUR9	1.6829	8.9161e-19
		i1_LQ_AR_c29123/f7p3/1328	ArSAUR10	-1.7525	1.7682e-39
		i1_LQ_AR_c15093/f1p1/1075	ArSAUR11	2.2426	1.7647e-16
		i0_LQ_AR_c564/f2p0/886	ArSAUR12	2.5279	3.4018e-07
		i1_LQ_AR_c20686/f1p3/1278	ArSAUR13	-1.6574	6.8983e-11
		i1_LQ_AR_c45709/f1p0/1028	ArSAUR14	1.7237	9.5788e-23
JA	gene synthesis	i2_LQ_AR_c26049/f1p1/2655	ArLOX1	-2.1085	1.4077e-28
		i3_LQ_AR_c4806/f1p0/3161	ArLOX2	-1.6534	2.0492e-18
		i2_LQ_AR_c7608/f1p1/2899	ArLOX3	-2.6332	4.6713e-55
		i2_LQ_AR_c20740/f1p0/2683	ArLOX4	-2.2827	4.9701e-53
		i3_LQ_AR_c25028/f1p1/3119	ArLOX5	-1.2742	2.2637e-19
		i1_LQ_AR_c14908/f1p0/1078	ArAOS	2.0082	2.6507e-22
		i0_LQ_AR_c38349/f1p0/997	ArAOC1	-1.5783	7.0828e-14
		i0_LQ_AR_c47596/f1p0/857	ArAOC2	4.0654	9.0709e-60
		i1_LQ_AR_c24215/f1p0/1478	ArOPR1	1.6332	7.6286e-10
		i1_LQ_AR_c7302/f1p1/1430	ArOPR2	1.7975	1.8097e-24
		i1_LQ_AR_c22919/f1p1/1588	ArJMT1	1.2861	3.0188e-08
		i1_HQ_AR_c31542/f4p1/1582	ArJMT2	1.103	2.2332e-12
		i1_LQ_AR_c36251/f1p0/1274	ArJMT3	1.7948	9.4622e-33
	signal transduction	i2_LQ_AR_c15932/f1p0/2111	ArJAR1-1	-1.2801	4.8197e-16
		i2_HQ_AR_c29411/f3p29/2081	ArJAR1-2	-1.1557	2.8368e-14
		i2_LQ_AR_c20330/f1p0/2645	ArCOI1-1	-1.9066	1.9297e-21
		i2_LQ_AR_c1982/f2p2/2530	ArCOI1-2	-1.2457	8.9842e-11
		i2_LQ_AR_c20133/f1p0/2450	ArCOI1-3	-1.912	3.8941e-29
		i2_LQ_AR_c22519/f1p8/2665	ArJAZ1	1.0247	0.00022793
		i1_LQ_AR_c36520/f2p1/1383	ArJAZ2	1.5095	6.0071e-11
		i1_LQ_AR_c34596/f1p1/1492	ArJAZ3	2.1479	9.6844e-14
		i1_HQ_AR_c6843/f2p1/1422	ArJAZ4	1.7508	7.3072e-23
		i1_LQ_AR_c46499/f2p3/1225	ArJAZ5	1.0998	2.2877e-10
		i1_LQ_AR_c57302/f1p3/1059	ArJAZ6	1.137	1.4295e-05
		i1_LQ_AR_c6304/f1p1/1417	ArJAZ7	1.7896	4.1978e-26
		i1_HQ_AR_c31453/f12p1/1460	ArJAZ8	1.8065	1.0321e-30
		i1_LQ_AR_c30878/f1p3/1054	ArJAZ9	1.3784	3.4448e-19
		i1_HQ_AR_c31610/f3p1/1413	ArJAZ10	1.5182	5.1447e-30
		i1_HQ_AR_c29278/f2p3/1153	ArJAZ11	1.0761	2.4732e-15
		i1_LQ_AR_c53541/f21p3/1187	ArJAZ12	1.2249	1.1123e-20
		i2_LQ_AR_c25514/f1p0/2339	ArMYC1	1.4274	4.7557e-15
		i2_LQ_AR_c25561/f1p11/2171	ArMYC2	1.3149	9.2095e-17
		i2_HQ_AR_c1607/f3p0/2554	ArMYC3	1.4434	7.0209e-29
SA	gene synthesis	i2_HQ_AR_c1814/f6p0/2474	ArPAL	3.6256	9.5127e-120
	signal transduction	i3_LQ_AR_c30444/f1p0/3419	ArNPR1	-1.3452	0.0019044
		i2_LQ_AR_c22376/f1p0/2510	ArTGA1	1.0101	0.00037256
		i1_LQ_AR_c18794/f1p0/1726	ArTGA2	-1.3253	7.7664e-11
		i2_LQ_AR_c21861/f1p0/2663	ArTGA3	1.1188	3.0737e-07
		i3_LQ_AR_c7009/f1p0/3145	ArTGA4	1.1706	0.0011551
		i1_LQ_AR_c27217/f1p0/1592	ArTGA5	1.2874	1.7792e-06
		i2_LQ_AR_c23602/f1p0/2967	ArTGA6	1.5623	1.2315e-10
		i1_LQ_AR_c22582/f1p0/1331	ArTGA7	1.1074	0.00019897
		i1_LQ_AR_c28076/f1p0/1803	ArTGA8	-1.022	1.0059e-07
		i2_LQ_AR_c20684/f1p0/2923	ArTGA9	1.3515	4.6395e-14
		i1_LQ_AR_c41279/f1p5/1989	ArTGA10	1.5185	1.5142e-19
		i1_LQ_AR_c23871/f1p5/1776	ArTGA11	1.0647	1.1205e-12
		i1_LQ_AR_c34831/f1p0/1422	ArTGA12	1.0435	2.2122e-12
		i2_LQ_AR_c10023/f1p2/2503	ArTGA13	1.3521	9.5972e-25
		i2_LQ_AR_c15966/f1p0/2077	ArTGA14	1.1398	8.6946e-19
		i2_LQ_AR_c24484/f1p3/2170	ArTGA15	1.4173	1.0395e-28
		i2_HQ_AR_c29207/f8p0/2612	ArTGA16	1.3771	1.3486e-26
Br	signal transduction	i2_LQ_AR_c25529/f1p0/2496	ArBAK1-1	-0.66388	0.0009225
		i2_LQ_AR_c24352/f1p1/2170	ArBAK1-2	-0.85826	1.3907e-05
		i2_HQ_AR_c2114/f2p0/2258	ArBSK	-1.3986	2.6977e-15
		i1_LQ_AR_c2613/f1p0/1741	ArBIN2-1	-2.2956	1.6651e-27
		i1_HQ_AR_c18084/f2p0/1585	ArBIN2-2	-1.9421	3.8716e-25
		i1_HQ_AR_c2640/f3p0/1755	ArBIN2-3	-1.9561	6.9802e-29
		i1_LQ_AR_c26815/f1p0/1350	ArBZR1/2-1	-1.4854	1.0021e-23
		i1_LQ_AR_c2544/f1p0/1122	ArBZR1/2-2	-1.5086	3.801e-06
GA	signal transduction	i1_LQ_AR_c3987/f1p0/1889	ArDELLA1	-2.135	6.9987e-19
		i2_LQ_AR_c9484/f1p0/2243	ArDELLA2	-1.9496	3.0127e-33
Note: GL, non-senescing leaves, fully expanded green leaf; YL, senescing leaves, 100% yellowing of the leaf surface; almost 95% chlorophyll loss. ET, Ethylene; ABA, Abscisic Acid; CK, Cytokinins; IAA, Auxin; JA, Jasmonic acid; SA, Salicylic acid; Br, Brassinosteroid; GA, Gibberellin; .
