# Supplementary material for: Integrating transcriptomic and metabolomic analysis of hormone pathways in Acer rubrum during developmental leaf senescence
Source: BMC Plant Biol. 2020 Sep 3;20:410. doi: 10.1186/s12870-020-02628-5 (PMC7650285; doi:10.1186/s12870-020-02628-5)
Supplement: Supplementary file 3 — Additional file 3: Table S3. Correlation matrix of metabolites (plant hormone-related) and gene expression levels. [file 12870_2020_2628_MOESM3_ESM.xlsx]

## Sheet: Sheet1
Table S3. The correlation matrix of metabolites (plant hormone-related) and gene expression levels.
	Source	Target	R	P
Cytckinins	ArARRA1	Cytckinins	0.885714	0.0333333
	ArARRA3	Cytckinins	0.885714	0.0333333
	ArARRA4	Cytckinins	0.942857	0.0166667
Auxin	ArSAUR14	Auxin	-0.942857	0.0166667
	ArYUCCA2	Auxin	0.942857	0.0166667
	ArYUCCA3	Auxin	0.942857	0.0166667
	ArYUCCA5	Auxin	0.942857	0.0166667
	ArYUCCA8	Auxin	1	0.00277778
Salicylic acid	ArNPR1	Salicylic acid	1	0.00277778
Jasmonic acid	ArJAZ1	Jasmonic acid	-0.985611	0.00555556
	ArJAZ4	Jasmonic acid	-0.942857	0.0166667
	ArJAZ6	Jasmonic acid	-0.828571	0.0583333
	ArJAZ9	Jasmonic acid	-0.828571	0.0583333
	ArJAZ11	Jasmonic acid	-0.885714	0.0333333
	ArJAZ12	Jasmonic acid	-0.942857	0.0166667
	ArMYC1	Jasmonic acid	-0.828571	0.0583333
Ethylene	ArACO3	Ethylene	0.916667	0.00131173
	ArACO6	Ethylene	0.85	0.00607363
	ArACO7	Ethylene	0.916667	0.00131173
	ArCTR1-1	Ethylene	-0.866667	0.00450838
	ArCTR1-2	Ethylene	-0.883333	0.0030754
	ArETR1	Ethylene	-0.94121	0.000551146
	ArETR3	Ethylene	-0.966667	0.000165344
	ArETR4	Ethylene	-0.845196	0.00656966
	ArETR5	Ethylene	-0.9	0.00202822
	ArETR6	Ethylene	-0.916667	0.00131173
	ArETR7	Ethylene	-0.866667	0.00450838
Abscisic acid	ArPP2C1	Abscisic acid	-0.828571	0.0583333
	ArPP2C2	Abscisic acid	-0.942857	0.0166667
	ArPP2C3	Abscisic acid	-0.942857	0.0166667
	ArPYL2	Abscisic acid	0.828571	0.0583333
	ArSNRK2-7	Abscisic acid	0.828571	0.0583333
	ArSNRK2-8	Abscisic acid	0.885714	0.0333333
	ArSNRK2-9	Abscisic acid	0.828571	0.0583333
