# Supplementary material for: Integrating transcriptomic and metabolomic analysis of hormone pathways in Acer rubrum during developmental leaf senescence
Source: BMC Plant Biol. 2020 Sep 3;20:410. doi: 10.1186/s12870-020-02628-5 (PMC7650285; doi:10.1186/s12870-020-02628-5)
Supplement: Supplementary file 4 — Additional file 4: Table S4. Classification of macromolecules in senescing leaves compared with non-senescing leaves in red maple. “Total” refers to the total number of metabolites changed from senescent to non-senescent leaves. [file 12870_2020_2628_MOESM4_ESM.xlsx]

## Sheet: Sheet1
Table S4 Classification of macraomolecules in senescing leaves compared non-senescing leaves in red maple.
KEGG class	Pathway	Total	Up	Down	Metabolites	name	log2_FC(YL_mean/GL_mean)	Pvalue
Amino acid metabolism	Alanine, aspartate and glutamate metabolism	7	2	5	POS00133	4-Aminobutanoic acid	-1.0651	2.2737e-07
					POS00774	Succinate semialdehyde	0.527367	0.000286976
					POS02811	L-Asparagine	0.857091	2.28326e-09
					POS04819	Argininosuccinic acid	0.393404	0.0280225
					POS06603	2-Oxoglutaramate	1.44029	0.000366408
					NEG00024	L-Glutamic acid	-1.90864	2.22228e-06
					NEG00054	Succinic acid semialdehyde	0.734001	6.00446e-05
	Arginine and proline metabolism	5	3	2	POS00133	4-Aminobutanoic acid	-1.0651	2.2737e-07
					POS01369	Phosphoguanidinoacetate	0.29575	0.00010853
					POS02078	N1-trans-Feruloylagmatine	2.39377	4.68847e-05
					NEG00024	L-Glutamic acid	-1.90864	2.22228e-06
					NEG04618	1-Pyrroline-2-carboxylic acid	-0.504695	0.00564788
	Arginine biosynthesis	2	1	1	POS04819	Argininosuccinic acid	0.393404	0.0280225
					NEG00024	L-Glutamic acid	-1.90864	2.22228e-06
	Cysteine and methionine metabolism	7	3	4	POS00103	L-Serine	-0.463265	1.93526e-06
					POS03211	Glutathione	2.821	5.69317e-07
					POS03718	DL-Homocystine	-1.55492	4.78549e-09
					POS04074	Cysteine-S-sulfate	0.582106	4.13472e-06
					POS05689	5-(methylthio)-2,3-Dioxopentyl phosphate	0.494979	6.72933e-05
					POS06765	2-Aminoacrylic acid	1.59183	0.00111186
					POS07280	1-Aminocyclopropanecarboxylic acid	-0.327883	9.77563e-06
	Glycine, serine and threonine metabolism	4	3	1	POS00017	L-Tryptophan	0.991937	0.0077305
					POS00103	L-Serine	-0.463265	1.93526e-06
					NEG00651	Pyruvaldehyde	-0.349932	0.00144098
					NEG00745	PS(16:0/16:0)	-1.93043	0.000348977
	Histidine metabolism	5	2	3	POS00050	Histidinol	-0.607756	6.90291e-08
					POS02793	L-Histidine trimethylbetaine	0.353377	0.0432417
					POS02984	Imidazol-5-yl-pyruvate	0.47479	0.00166755
					POS04987	AICAR	1.21137	1.95171e-05
					NEG00024	L-Glutamic acid	-1.90864	2.22228e-06
	Lysine biosynthesis	3	2	1	POS01834	Oxoadipic acid	-1.30807	0.026019
					POS04898	Aminoadipic acid	0.734705	0.000282535
					POS07519	(Z)-But-1-ene-1,2,4-tricarboxylate	-2.82022	0.0130963
	Lysine degradation	2	1	1	POS01834	Oxoadipic acid	-1.30807	0.026019
					POS04898	Aminoadipic acid	0.734705	0.000282535
	Phenylalanine metabolism	3	1	2	POS00024	trans-P-Coumaric acid	0.796665	3.33428e-05
					POS00111	4-Coumaric acid	0.924924	2.36829e-05
					NEG00026	p-Salicylic acid	-1.01157	0.0134469
	Phenylalanine, tyrosine and tryptophan biosynthesis	4	1	3	POS00017	L-Tryptophan	0.991937	0.0077305
					POS01032	Quinic acid	0.277976	0.00793132
					POS04034	D-fructose 1-phosphate	-3.63497	2.4184e-09
					POS04333	Chorismate	0.63792	0.0138273
	Tryptophan metabolism	6	5	1	POS00017	L-Tryptophan	0.991937	0.0077305
					POS00070	Kynurenic acid	-0.693391	2.97601e-05
					POS01834	Oxoadipic acid	-1.30807	0.026019
					POS05901	4-(2-Amino-3-hydroxyphenyl)-2,4-dioxobutanoic acid	-1.07945	0.000741971
					POS06256	3-Indoleacetonitrile	-0.854411	0.00421064
					NEG04347	2-Aminomuconic acid	-0.380767	1.47384e-05
	Tyrosine metabolism	10	2	8	POS00024	trans-P-Coumaric acid	0.796665	3.33428e-05
					POS00096	Gentisate aldehyde	1.15344	1.0053e-05
					POS00111	4-Coumaric acid	0.924924	2.36829e-05
					POS00774	Succinate semialdehyde	0.527367	0.000286976
					POS02955	Iodotyrosine	1.87903	9.33049e-07
					POS05660	5-carboxymethyl-2-hydroxymuconate	-1.04773	2.81815e-06
					POS06149	3,4-Dihydroxymandelic acid	-0.709905	2.10706e-05
					POS06151	3,4-Dihydroxybenzeneacetic acid	0.768494	9.91178e-08
					POS06152	3,4-Dihydroxy-L-phenylalanine	0.248563	0.0302596
					NEG00054	Succinic acid semialdehyde	0.734001	6.00446e-05
	Valine, leucine and isoleucine biosynthesis	3	1	2	POS00057	L-Isoleucine	1.14064	5.29634e-06
					POS00068	L-Leucine	1.77462	6.78592e-06
					POS06662	2-Isopropylmalic acid	-1.23747	1.70774e-07
	Valine, leucine and isoleucine degradation	2	0	2	POS00057	L-Isoleucine	1.14064	5.29634e-06
					POS00068	L-Leucine	1.77462	6.78592e-06
Total		63	27	36
Lipid metabolism	alpha-Linolenic acid metabolism	4	4	0	POS00192	Stearidonic acid	-3.55728	6.82304e-12
					POS01704	PC(20:5(5Z,8Z,11Z,14Z,17Z)/20:5(5Z,8Z,11Z,14Z,17Z))	-3.30944	6.05851e-06
					POS01709	PC(18:4(6Z,9Z,12Z,15Z)/20:5(5Z,8Z,11Z,14Z,17Z))	-4.28648	3.61079e-06
					POS01717	PC(15:0/22:5(7Z,10Z,13Z,16Z,19Z))	-4.86661	3.22009e-05
	Arachidonic acid metabolism	7	6	1	POS01704	PC(20:5(5Z,8Z,11Z,14Z,17Z)/20:5(5Z,8Z,11Z,14Z,17Z))	-3.30944	6.05851e-06
					POS01709	PC(18:4(6Z,9Z,12Z,15Z)/20:5(5Z,8Z,11Z,14Z,17Z))	-4.28648	3.61079e-06
					POS01717	PC(15:0/22:5(7Z,10Z,13Z,16Z,19Z))	-4.86661	3.22009e-05
					POS02730	Leukotriene B4	-0.903133	0.00714019
					POS06482	20-Carboxy-leukotriene B4	-3.76282	6.06156e-06
					NEG00144	Prostaglandin D2	1.39331	0.000175775
					NEG01761	Leukotriene C4	-3.15116	6.04852e-10
	Biosynthesis of unsaturated fatty acids	2	0	2	NEG00001	Linoleic acid	0.166089	0.0268076
					NEG00018	Palmitic acid	1.07735	0.000122244
	Cutin, suberine and wax biosynthesis	1	0	1	NEG00018	Palmitic acid	1.07735	0.000122244
	Ether lipid metabolism	3	2	1	NEG00991	PE(P-16:0e/16:0)	3.88537	8.60029e-10
					NEG01094	PC(18:1(9Z)e/2:0)	-0.521567	0.00175725
					NEG01121	PA(P-16:0e/18:2(9Z,12Z))	-5.64508	0.000299831
	Fatty acid biosynthesis	1	0	1	NEG00018	Palmitic acid	1.07735	0.000122244
	Fatty acid degradation	1	0	1	NEG00018	Palmitic acid	1.07735	0.000122244
	Fatty acid elongation	1	0	1	NEG00018	Palmitic acid	1.07735	0.000122244
	Glycerolipid metabolism	3	2	1	POS02670	LPA(18:0/0:0)	-3.76933	1.02415e-07
					POS03781	Dihydroxyacetone	1.94386	1.51241e-07
					NEG01727	LPA(18:0/0:0)	-3.90201	3.016e-09
	Glycerophospholipid metabolism	26	25	1	POS00113	Citicoline	-0.244573	1.13582e-06
					POS01546	PE(22:6(4Z,7Z,10Z,13Z,16Z,19Z)/20:4(8Z,11Z,14Z,17Z))	-6.06235	2.75922e-10
					POS01553	PE(22:4(7Z,10Z,13Z,16Z)/P-18:1(11Z))	-1.80297	0.000445888
					POS01554	PE(22:4(7Z,10Z,13Z,16Z)/P-18:0)	-1.30472	3.13241e-05
					POS01556	PE(22:4(7Z,10Z,13Z,16Z)/22:5(4Z,7Z,10Z,13Z,16Z))	2.06939	0.000942006
					POS01557	PE(22:4(7Z,10Z,13Z,16Z)/18:0)	-2.14551	1.74174e-07
					POS01567	PE(20:5(5Z,8Z,11Z,14Z,17Z)/14:1(9Z))	-1.16258	0.00165968
					POS01568	PE(20:4(5Z,8Z,11Z,14Z)/22:0)	-4.50046	2.81744e-06
					POS01575	PE(18:4(6Z,9Z,12Z,15Z)/22:6(4Z,7Z,10Z,13Z,16Z,19Z))	-1.41168	2.7998e-05
					POS01580	PE(18:3(6Z,9Z,12Z)/22:1(13Z))	-4.66813	0.000109997
					POS01704	PC(20:5(5Z,8Z,11Z,14Z,17Z)/20:5(5Z,8Z,11Z,14Z,17Z))	-3.30944	6.05851e-06
					POS01709	PC(18:4(6Z,9Z,12Z,15Z)/20:5(5Z,8Z,11Z,14Z,17Z))	-4.28648	3.61079e-06
					POS01717	PC(15:0/22:5(7Z,10Z,13Z,16Z,19Z))	-4.86661	3.22009e-05
					POS02614	LysoPC(24:1(15Z))	-0.589886	8.85296e-06
					POS02621	LysoPC(20:0)	-0.691508	1.25603e-07
					POS02670	LPA(18:0/0:0)	-3.76933	1.02415e-07
					NEG00745	PS(16:0/16:0)	-1.93043	0.000348977
					NEG01005	PE(22:6(4Z,7Z,10Z,13Z,16Z,19Z)/22:6(4Z,7Z,10Z,13Z,16Z,19Z))	-1.35666	5.21818e-05
					NEG01013	PE(22:0/15:0)	-5.98576	4.99757e-06
					NEG01018	PE(18:3(9Z,12Z,15Z)/22:6(4Z,7Z,10Z,13Z,16Z,19Z))	-5.99078	0.000831639
					NEG01019	PE(18:2(9Z,12Z)/P-18:1(11Z))	-3.18972	0.000220773
					NEG01022	PE(16:1(9Z)/16:1(9Z))	-2.27657	2.47319e-09
					NEG01023	PE(14:1(9Z)/P-18:1(9Z))	-2.20232	2.52435e-07
					NEG01025	PE(14:1(9Z)/24:0)	-2.40239	1.80873e-05
					NEG01705	LysoPC(18:3(6Z,9Z,12Z))	-5.68833	7.54262e-10
					NEG01727	LPA(18:0/0:0)	-3.90201	3.016e-09
	Linoleic acid metabolism	6	5	1	POS01704	PC(20:5(5Z,8Z,11Z,14Z,17Z)/20:5(5Z,8Z,11Z,14Z,17Z))	-3.30944	6.05851e-06
					POS01709	PC(18:4(6Z,9Z,12Z,15Z)/20:5(5Z,8Z,11Z,14Z,17Z))	-4.28648	3.61079e-06
					POS01717	PC(15:0/22:5(7Z,10Z,13Z,16Z,19Z))	-4.86661	3.22009e-05
					POS05070	9,10,13-TriHOME	-3.52069	3.38306e-06
					NEG00001	Linoleic acid	0.166089	0.0268076
					NEG00043	9-Oxoode	-3.6777	3.96187e-09
	Sphingolipid metabolism	6	4	2	POS00103	L-Serine	-0.463265	1.93526e-06
					POS00837	SM(d18:0/18:1(11Z))	0.949198	0.00987557
					POS00838	SM(d18:0/16:1(9Z)(OH))	-6.55399	5.24063e-07
					POS04392	Ceramide (d18:1/22:0)	1.70347	4.1285e-07
					NEG02081	Glucosylceramide (d18:1/18:0)	-2.63721	2.86878e-10
					NEG02178	Galabiosylceramide (d18:1/18:0)	-2.92398	6.74913e-08
	Steroid biosynthesis	2	1	1	POS00450	trans,trans-Farnesyl diphosphate	-1.21573	0.0248945
					NEG00028	Cholesteryl laurate	1.06031	5.07196e-06
Total		63	49	14
Carbohydrate metabolism	Amino sugar and nucleotide sugar metabolism	6	4	2	POS00347	UDP-N-acetyl-3-(1-carboxyvinyl)-D-glucosamine	-4.39627	0.000222051
					POS02766	Lactosamine	0.760128	5.13359e-09
					POS03432	Galactose 1-phosphate	-1.96372	7.19539e-05
					POS04062	Cytidine monophosphate N-acetylneuraminic acid	-1.46525	0.000216525
					POS04196	CMP-N-glycoloylneuraminate	-0.418311	0.0104047
					NEG00084	D-Mannose	1.31144	0.000646816
	Ascorbate and aldarate metabolism	3	0	3	POS02801	L-Dehydroascorbate	0.879075	1.30481e-08
					POS03256	Glucaric acid	0.632091	0.00031789
					NEG00092	Myoinositol	1.33353	1.11856e-05
	Butanoate metabolism	6	2	4	POS00133	4-Aminobutanoic acid	-1.0651	2.2737e-07
					POS00774	Succinate semialdehyde	0.527367	0.000286976
					POS04577	Butanal	0.297691	0.000163558
					NEG00009	D-(+)-Malic acid	0.599163	0.000120996
					NEG00024	L-Glutamic acid	-1.90864	2.22228e-06
					NEG00054	Succinic acid semialdehyde	0.734001	6.00446e-05
	C5-Branched dibasic acid metabolism	1	1	0	NEG00024	L-Glutamic acid	-1.90864	2.22228e-06
	Citrate cycle (TCA cycle)	1	0	1	POS01842	Oxalosuccinate	0.490231	2.50808e-05
	Fructose and mannose metabolism	2	1	1	POS04034	D-fructose 1-phosphate	-3.63497	2.4184e-09
					NEG00084	D-Mannose	1.31144	0.000646816
	Galactose metabolism	6	3	3	POS00009	Galactinol	-0.179109	0.00018764
					POS03432	Galactose 1-phosphate	-1.96372	7.19539e-05
					NEG00082	D-Tagatose	0.752893	2.60901e-05
					NEG00084	D-Mannose	1.31144	0.000646816
					NEG00092	Myoinositol	1.33353	1.11856e-05
					NEG00113	Galactinol	-0.78879	2.1941e-05
	Glycolysis / Gluconeogenesis	1	1	0	POS00926	Salicin	-0.521983	2.07057e-06
	Glyoxylate and dicarboxylate metabolism	4	3	1	POS00103	L-Serine	-0.463265	1.93526e-06
					POS01828	Oxygen	0.672679	5.9255e-05
					POS03473	Formic acid	-1.0202	1.55105e-09
					NEG00024	L-Glutamic acid	-1.90864	2.22228e-06
	Inositol phosphate metabolism	3	0	3	POS02962	Inositol 1,3,4,5-tetraphosphate	0.748767	2.1948e-05
					POS06728	2-Deoxy-5-keto-D-gluconic acid 6-phosphate	1.5689	1.78679e-06
					NEG00092	Myoinositol	1.33353	1.11856e-05
	Pentose and glucuronate interconversions	3	1	2	POS00083	Ribitol	-0.296229	1.3783e-06
					POS00369	Tyramine glucuronide	2.37422	6.93082e-09
					POS03181	Glycochenodeoxycholic acid 3-glucuronide	2.70757	4.1224e-05
	Pentose phosphate pathway	4	0	4	POS03242	Gluconolactone	0.811236	5.63446e-06
					POS03243	Gluconic acid	1.77284	1.85839e-05
					NEG00014	Gluconic acid	0.676117	0.00024591
					NEG00148	6-Phosphogluconic acid	1.09235	9.40292e-06
	Propanoate metabolism	4	3	1	POS01209	Propinol adenylate	-0.947146	1.02142e-05
					POS03039	Hydroxyacetone	-0.995531	2.72915e-07
					NEG00069	3-Hydroxypropanoic acid	1.28016	9.01613e-06
					NEG00651	Pyruvaldehyde	-0.349932	0.00144098
	Pyruvate metabolism	4	4	0	POS03473	Formic acid	-1.0202	1.55105e-09
					POS06662	2-Isopropylmalic acid	-1.23747	1.70774e-07
					NEG00651	Pyruvaldehyde	-0.349932	0.00144098
					NEG04316	2-Hydroxy-2-ethylsuccinic acid	-0.380071	0.000217663
	Starch and sucrose metabolism	3	2	1	POS00100	D-Maltose	0.8775	1.0122e-11
					NEG00060	D-Maltose	-1.22001	8.07108e-05
					NEG00063	Trehalose	-0.615426	0.0105223
Total		51	25	26
Energy metabolism	Carbon fixation in photosynthetic organisms	1	0	1	POS00893	Sedoheptulose	1.3014	1.69145e-11
	Nitrogen metabolism	2	2	0	POS03473	Formic acid	-1.0202	1.55105e-09
					NEG00024	L-Glutamic acid	-1.90864	2.22228e-06
	Oxidative phosphorylation	1	0	1	POS01828	Oxygen	0.672679	5.9255e-05
	Photosynthesis	2	1	1	POS01828	Oxygen	0.672679	5.9255e-05
					POS02052	NADP+	-3.91264	1.4516e-05
	Sulfur metabolism	2	1	1	POS00103	L-Serine	-0.463265	1.93526e-06
					POS05014	Adenosine phosphosulfate	1.65463	1.98338e-06
Total		8	4	4
Metabolism of cofactors and vitamins	Folate biosynthesis	2	0	2	POS00679	Tetrahydrofolyl-[Glu](n)	1.03677	3.35287e-06
					POS04333	Chorismate	0.63792	0.0138273
	Nicotinate and nicotinamide metabolism	5	2	3	POS00133	4-Aminobutanoic acid	-1.0651	2.2737e-07
					POS00774	Succinate semialdehyde	0.527367	0.000286976
					POS01981	Nicotinic acid	0.348114	0.00628776
					POS02052	NADP+	-3.91264	1.4516e-05
					NEG00054	Succinic acid semialdehyde	0.734001	6.00446e-05
	Pantothenate and CoA biosynthesis	1	0	1	POS00002	D-Pantothenic acid	0.680573	3.87293e-05
	Porphyrin and chlorophyll metabolism	6	6	0	POS00048	Pheophorbide A	-2.54878	2.51695e-07
					POS02083	N1-(alpha-D-ribosyl)-5,6-dimethyl-benzimidazole	-0.80439	0.0227103
					POS04008	D-Urobilinogen	-5.25775	2.3471e-05
					POS04356	Chlorophyll a	-1.86229	2.0516e-08
					NEG00024	L-Glutamic acid	-1.90864	2.22228e-06
					NEG00034	Pheophorbide A	-2.62434	1.35197e-10
	Riboflavin metabolism	2	1	1	POS00083	Ribitol	-0.296229	1.3783e-06
					NEG00606	Riboflavin reduced	1.19763	1.49883e-10
	Ubiquinone and other terpenoid-quinone biosynthesis	7	3	4	POS00024	trans-P-Coumaric acid	0.796665	3.33428e-05
					POS00111	4-Coumaric acid	0.924924	2.36829e-05
					POS01883	Octaprenyl diphosphate	-3.39219	2.30025e-07
					POS03303	Geranylgeranyl diphosphate	0.952296	1.21188e-05
					POS03958	Demethylphylloquinone	-1.04486	0.00494383
					POS04333	Chorismate	0.63792	0.0138273
					NEG00026	p-Salicylic acid	-1.01157	0.0134469
	Vitamin B6 metabolism	3	0	3	POS00774	Succinate semialdehyde	0.527367	0.000286976
					POS01068	Pyridoxine	0.683332	0.000114882
					NEG00054	Succinic acid semialdehyde	0.734001	6.00446e-05
Total		26	12	14
Nucleotide metabolism	Purine metabolism	5	2	3	POS00204	2'-Deoxyguanosine	-0.545126	6.30202e-08
					POS04987	AICAR	1.21137	1.95171e-05
					POS05014	Adenosine phosphosulfate	1.65463	1.98338e-06
					POS05668	5-Aminoimidazole	0.514022	6.46483e-06
					NEG00554	SAICAR	-0.949413	9.84999e-09
	Pyrimidine metabolism	4	1	3	POS04061	Cytosine	0.498145	2.00598e-05
					POS06196	3-oxo-3-ureidopropanoate	0.602166	0.0114904
					POS07003	2',3'-Cyclic UMP	-0.391131	0.00561902
					NEG00069	3-Hydroxypropanoic acid	1.28016	9.01613e-06
Total		9	3	6
