# Supplementary material for: Integrating transcriptomic and metabolomic analysis of hormone pathways in Acer rubrum during developmental leaf senescence
Source: BMC Plant Biol. 2020 Sep 3;20:410. doi: 10.1186/s12870-020-02628-5 (PMC7650285; doi:10.1186/s12870-020-02628-5)
Supplement: Supplementary file 5 — Additional file 5: Table S5. Functional categories of genes correlated with the anabolism of macromolecules differentially expressed in senescing leaves compared with non-senescing leaves in red maple. [file 12870_2020_2628_MOESM5_ESM.xlsx]

## Sheet: Sheet1
Table S5. Functional categories of the genes correlated with the anabolism of macraomolecules differentially expressed in senescing leaves compared non-senescing leaves in red maple.
KEGG class	pathway	Total	Up	Down	Gene ID	log2_FC(YL_mean/GL_mean)	Pvalue
Amino acid metabolism	Alanine, aspartate and glutamate metabolism	128	63	65	i1_LQ_AR_c40936/f1p0/1750	1.845	0.00040259
					i1_LQ_AR_c28564/f2p1/1714	-4.3187	2.4266e-186
					i1_LQ_AR_c39240/f1p2/1899	1.3383	2.2942e-07
					i6_LQ_AR_c2082/f1p0/6392	-0.94192	1.0162e-10
					i1_HQ_AR_c1762/f4p4/1473	-0.98258	4.6935e-09
					i6_LQ_AR_c3710/f1p0/6843	Inf	6.6402e-07
					i2_HQ_AR_c29218/f4p2/2162	-0.99028	3.6365e-13
					i1_LQ_AR_c27903/f1p1/1839	-2.4869	1.1969e-74
					i1_HQ_AR_c28630/f2p2/1768	1.4309	6.1469e-09
					i3_LQ_AR_c32552/f1p0/3032	1.0244	2.2025e-09
					i1_LQ_AR_c37412/f1p0/1609	1.9934	2.0391e-37
					i1_LQ_AR_c25064/f1p0/1638	6.3697	7.6501e-10
					i1_HQ_AR_c2447/f5p3/1840	2.0994	1.2854e-53
					i4_LQ_AR_c4099/f1p6/4189	-2.4728	7.5051e-11
					i1_LQ_AR_c5180/f1p3/1917	2.3198	3.9983e-46
					i1_LQ_AR_c23949/f1p0/1605	1.7671	0.0010698
					i4_HQ_AR_c17971/f7p0/4197	-3.3175	1.7743e-66
					i3_LQ_AR_c22805/f1p1/3281	1.5161	0.0053036
					i2_LQ_AR_c17032/f1p0/2044	-2.5692	2.2392e-76
					i1_LQ_AR_c22162/f1p0/1801	-2.5042	2.8164e-26
					i1_LQ_AR_c7634/f1p0/1430	0.56051	0.014957
					i4_LQ_AR_c24962/f1p0/4212	-0.88482	1.2294e-06
					i2_LQ_AR_c10922/f1p2/2312	0.62909	1.588e-06
					i1_LQ_AR_c36220/f1p1/1199	-1.7454	2.0615e-09
					i2_LQ_AR_c10660/f1p1/2129	-0.43789	0.0027381
					i4_LQ_AR_c4162/f1p0/4075	-2.3476	4.6235e-07
					i1_LQ_AR_c41438/f1p0/1340	-2.6195	2.9043e-21
					i4_LQ_AR_c12060/f1p2/4817	-3.0532	1.1506e-05
					i1_LQ_AR_c40268/f1p5/1776	1.1243	3.5342e-19
					i1_HQ_AR_c33538/f2p0/1890	-2.007	6.7408e-20
					i1_LQ_AR_c10172/f1p0/1591	-0.32455	0.010733
					i2_LQ_AR_c30886/f1p0/2019	1.3459	4.2536e-23
					i5_LQ_AR_c3715/f1p2/5204	-1.1982	2.6952e-14
					i0_LQ_AR_c12948/f1p0/973	-0.57565	0.00010511
					i3_LQ_AR_c2116/f1p0/3235	-0.88271	0.0036194
					i1_HQ_AR_c17967/f4p4/1776	-1.1031	8.5397e-18
					i2_LQ_AR_c14031/f1p0/2826	4.3516	3.4881e-07
					i1_LQ_AR_c36743/f1p1/1725	3.2516	9.5484e-29
					i4_LQ_AR_c24737/f1p3/4821	-1.8314	1.2728e-06
					i2_LQ_AR_c9632/f1p4/2649	0.5353	0.00055131
					i1_LQ_AR_c37513/f1p0/1996	-2.2616	9.047e-20
					i2_LQ_AR_c10617/f1p12/2279	2.302	0.00053528
					i1_LQ_AR_c27617/f1p2/1465	-0.72068	8.8113e-08
					i1_HQ_AR_c11800/f3p0/1816	1.8368	1.0377e-29
					i2_LQ_AR_c5352/f1p0/2406	-1.1727	0.0065736
					i1_LQ_AR_c38270/f1p1/1875	-0.51651	9.5324e-05
					i1_LQ_AR_c22573/f1p1/1817	-4.4848	2.8821e-141
					i7_LQ_AR_c724/f1p0/7280	-0.84902	5.5875e-05
					i1_LQ_AR_c22844/f1p5/1807	3.1157	2.933e-58
					i1_LQ_AR_c43037/f1p3/1926	0.93519	6.7376e-10
					i1_HQ_AR_c10717/f3p0/1849	0.71151	0.00044692
					i1_LQ_AR_c27686/f1p3/1835	0.80994	2.4469e-08
					i4_LQ_AR_c2662/f1p0/4187	1.4565	0.0014769
					i1_HQ_AR_c6296/f3p0/1608	1.1322	1.0069e-12
					i1_HQ_AR_c6563/f3p1/1521	-2.2057	4.3428e-16
					i1_HQ_AR_c569/f20p5/1623	0.92497	5.3971e-13
					i1_LQ_AR_c7117/f1p4/1047	2.8995	1.8636e-08
					i1_LQ_AR_c35255/f1p0/1358	2.8285	8.9913e-41
					i1_LQ_AR_c45861/f1p1/1811	-4.1761	7.5031e-85
					i2_LQ_AR_c28221/f1p3/2116	2.8049	3.0543e-73
					i1_LQ_AR_c41501/f1p2/1851	-2.4046	1.2036e-41
					i1_HQ_AR_c2263/f5p4/1756	-1.1695	8.5271e-20
					i2_HQ_AR_c1303/f4p0/2833	2.998	9.5786e-35
					i2_LQ_AR_c18962/f1p4/2655	0.6748	6.7533e-05
					i1_LQ_AR_c30792/f1p3/1051	1.0639	2.1063e-08
					i7_LQ_AR_c1133/f1p0/7269	-1.75	0.021162
					i1_LQ_AR_c26135/f1p4/1960	0.91102	2.66e-07
					i3_LQ_AR_c26511/f1p4/3411	2.9123	1.6506e-10
					i1_LQ_AR_c37577/f1p4/1682	1.1458	7.3989e-13
					i1_LQ_AR_c8145/f1p3/1480	-0.9337	5.5619e-05
					i2_LQ_AR_c24354/f1p0/2886	3.4191	3.5806e-37
					i2_LQ_AR_c14916/f1p3/2204	3.3392	2.2111e-12
					i2_LQ_AR_c27918/f1p6/2066	-0.5614	0.0013454
					i1_LQ_AR_c8544/f1p1/1924	-1.7082	8.1287e-31
					i1_LQ_AR_c24583/f1p0/1625	Inf	6.7245e-11
					i1_HQ_AR_c10420/f3p3/1281	-0.52663	0.0009678
					i1_LQ_AR_c29601/f1p5/1099	1.2672	1.1999e-08
					i1_LQ_AR_c2591/f1p2/1999	0.87415	1.3301e-07
					i7_LQ_AR_c848/f1p0/7580	-0.94734	0.00041962
					i1_LQ_AR_c18309/f1p0/1931	1.185	3.3054e-08
					i6_LQ_AR_c2704/f1p1/6924	1.8374	2.1725e-05
					i1_LQ_AR_c27797/f1p0/1562	-0.492	0.015845
					i1_HQ_AR_c2001/f4p1/1767	-2.828	1.4288e-71
					i2_LQ_AR_c16614/f1p0/2205	1.0762	0.0032795
					i1_LQ_AR_c50941/f1p0/1294	1.5224	1.8033e-07
					i1_LQ_AR_c43796/f1p0/1726	3.7827	0.00042884
					i1_HQ_AR_c1803/f4p3/1961	1.9499	6.0622e-49
					i1_LQ_AR_c14416/f1p2/1438	2.7205	9.063e-15
					i7_LQ_AR_c241/f1p0/7390	-1.5618	0.004814
					i2_LQ_AR_c10408/f1p0/2517	1.3087	8.2266e-13
					i2_LQ_AR_c10044/f1p2/2700	-1.7895	0.0010303
					i5_LQ_AR_c5413/f1p0/5738	-0.86086	8.2855e-06
					i1_HQ_AR_c4396/f2p2/1687	1.4865	1.9488e-28
					i1_LQ_AR_c50727/f1p0/1430	2.6916	6.371e-25
					i1_HQ_AR_c1249/f14p4/1511	-1.1855	3.3574e-17
					i2_LQ_AR_c23696/f1p0/2733	1.3126	3.8776e-06
					i3_LQ_AR_c16456/f1p4/3075	0.88782	1.3926e-07
					i4_LQ_AR_c19206/f1p0/4305	-3.9967	6.8803e-41
					i1_LQ_AR_c20380/f1p0/1828	0.82021	0.017931
					i1_LQ_AR_c41922/f1p0/1786	-1.901	1.2457e-37
					i1_HQ_AR_c1168/f10p2/1723	-1.2307	5.4304e-20
					i3_LQ_AR_c13273/f1p0/3555	-0.53839	1.5653e-05
					i1_LQ_AR_c11368/f1p0/1737	-2.3859	5.7356e-36
					i2_HQ_AR_c29365/f12p0/2031	3.0837	8.9601e-31
					i2_LQ_AR_c28496/f1p0/2074	-0.58862	0.0010871
					i1_HQ_AR_c10009/f2p0/1930	0.578	5.8559e-05
					i1_LQ_AR_c23919/f1p2/1883	1.3767	3.1261e-06
					i2_LQ_AR_c24350/f1p3/2632	1.2695	1.7577e-13
					i7_HQ_AR_c1629/f6p2/7624	-0.71682	9.4156e-08
					i1_LQ_AR_c19195/f1p5/1694	1.1654	1.0735e-19
					i2_LQ_AR_c8633/f1p0/2559	-1.6937	6.7787e-06
					i2_LQ_AR_c18580/f1p0/2631	0.76836	0.0002841
					i5_LQ_AR_c7473/f1p0/5995	-3.0925	4.513e-24
					i4_LQ_AR_c25526/f1p3/4169	-3.0137	1.6087e-47
					i1_LQ_AR_c26286/f1p2/1223	-2.517	3.5431e-69
					i8_LQ_AR_c533/f1p0/8007	-1.4287	0.0048055
					i1_LQ_AR_c2872/f1p0/1290	0.95516	0.00027194
					i1_LQ_AR_c42973/f1p0/1582	-2.6201	1.5277e-52
					i1_LQ_AR_c12336/f1p3/1539	-1.0304	6.5804e-05
					i2_LQ_AR_c3958/f1p0/2599	0.68239	1.7163e-05
					i1_HQ_AR_c47925/f6p1/1678	-0.54197	1.5974e-05
					i1_LQ_AR_c35666/f1p3/1356	-0.5019	0.00048833
					i3_LQ_AR_c34952/f1p0/3825	-3.7201	5.2308e-30
					i1_LQ_AR_c20670/f1p3/1780	1.2437	1.5668e-13
					i1_LQ_AR_c26511/f1p4/1698	-0.946	3.3295e-09
					i1_LQ_AR_c42056/f1p2/1803	-1.4568	0.00057967
					i2_LQ_AR_c6879/f1p1/2591	-2.8723	7.4722e-33
					i7_LQ_AR_c1433/f1p0/7444	-1.3488	0.012228
	Arginine and proline metabolism	204	149	55	i5_LQ_AR_c8617/f1p140/5494	1.7086	5.0963e-06
					i3_LQ_AR_c6634/f1p0/4010	0.62528	0.018996
					i5_LQ_AR_c3468/f1p0/5838	1.9931	0.0030902
					i1_LQ_AR_c38190/f1p8/1659	1.9709	2.8057e-13
					i1_LQ_AR_c41718/f1p0/1591	0.75046	0.015758
					i2_HQ_AR_c1196/f7p0/2619	-1.0902	1.2648e-08
					i4_LQ_AR_c21823/f1p5/4171	0.95247	0.004229
					i1_LQ_AR_c57413/f1p1/1020	-1.1127	0.017425
					i1_HQ_AR_c1762/f4p4/1473	-0.98258	4.6935e-09
					i3_LQ_AR_c14370/f1p0/3264	1.766	0.00021207
					i5_HQ_AR_c11591/f2p0/5086	Inf	0.020067
					i2_HQ_AR_c29218/f4p2/2162	-0.99028	3.6365e-13
					i1_HQ_AR_c1710/f8p2/1842	1.8975	3.1118e-41
					i1_LQ_AR_c13620/f1p0/1483	-0.82433	1.4842e-07
					i3_LQ_AR_c3551/f1p7/3777	1.6091	3.4585e-05
					i1_LQ_AR_c27453/f1p1/1162	-0.90217	3.7913e-06
					i3_LQ_AR_c5186/f1p1/3701	2.5024	2.7176e-22
					i2_LQ_AR_c16937/f1p0/2040	1.7321	1.1179e-34
					i1_HQ_AR_c1417/f3p1/1545	0.68649	2.3988e-07
					i1_LQ_AR_c11466/f1p0/1568	-0.70833	0.00068521
					i1_LQ_AR_c39643/f1p0/1823	-1.0252	2.5737e-09
					i4_LQ_AR_c3018/f1p0/4990	2.3701	1.9654e-07
					i2_LQ_AR_c10524/f1p0/2406	2.358	1.259e-56
					i1_LQ_AR_c11587/f1p1/1794	1.9798	2.5564e-07
					i1_LQ_AR_c19095/f1p2/1450	-2.971	1.2632e-27
					i3_LQ_AR_c20181/f1p7/3206	1.7262	1.7969e-40
					i1_HQ_AR_c1941/f4p0/1553	0.61307	9.9692e-07
					i4_HQ_AR_c27947/f2p0/4081	-2.0501	3.9081e-07
					i1_LQ_AR_c37670/f1p1/1514	-0.69908	3.5945e-05
					i1_LQ_AR_c37009/f1p11/1950	1.8383	3.7624e-39
					i1_LQ_AR_c37336/f1p5/1883	1.6446	4.7377e-19
					i5_LQ_AR_c1307/f1p8/5858	1.4686	5.655e-17
					i1_LQ_AR_c34319/f1p15/1810	2.2355	0.0027749
					i2_LQ_AR_c27890/f1p0/2027	1.3356	1.0912e-13
					i2_LQ_AR_c14791/f1p0/3007	1.6448	2.414e-24
					i6_LQ_AR_c1768/f1p0/6239	1.2011	0.004472
					i2_HQ_AR_c1942/f2p14/2952	1.5833	3.586e-31
					i3_LQ_AR_c25719/f1p0/3567	2.9954	1.7725e-06
					i2_LQ_AR_c23358/f1p0/2154	1.8537	5.7097e-10
					i2_LQ_AR_c18184/f2p1/2304	2.1366	1.1265e-40
					i1_LQ_AR_c18933/f1p0/1626	-1.2851	9.0124e-08
					i2_LQ_AR_c16758/f1p0/2046	-2.9536	1.2317e-09
					i3_LQ_AR_c32762/f1p0/3136	2.7597	1.688e-14
					i2_LQ_AR_c16837/f1p0/2042	-2.2208	3.3098e-23
					i1_LQ_AR_c36220/f1p1/1199	-1.7454	2.0615e-09
					i1_LQ_AR_c33912/f1p6/1842	1.1215	0.00067493
					i2_LQ_AR_c9103/f1p0/2951	3.7949	0.0036322
					i3_LQ_AR_c32929/f1p0/3021	-2.8798	0.0002802
					i1_HQ_AR_c1483/f4p0/1478	-0.81149	6.1656e-10
					i3_LQ_AR_c30214/f1p17/3478	1.2521	2.1773e-22
					i2_LQ_AR_c4653/f1p0/2154	1.0157	4.1016e-13
					i1_HQ_AR_c497/f20p4/1722	0.89421	1.6582e-12
					i1_LQ_AR_c7994/f1p2/2108	-2.0943	6.0389e-35
					i4_LQ_AR_c6544/f1p1/4120	1.2121	3.8836e-13
					i2_LQ_AR_c25901/f1p0/2897	2.7281	8.4019e-61
					i1_LQ_AR_c7044/f1p0/1213	-1.9648	5.1095e-28
					i1_LQ_AR_c35561/f1p15/1866	1.5256	7.4706e-23
					i2_LQ_AR_c18767/f1p0/2529	-4.7557	4.4528e-20
					i2_LQ_AR_c11347/f1p4/2254	1.7608	5.3131e-10
					i1_HQ_AR_c30729/f5p0/1869	2.073	2.7861e-30
					i2_HQ_AR_c1118/f6p0/2331	2.2906	4.6682e-67
					i2_LQ_AR_c15886/f1p1/2099	0.98817	1.7645e-12
					i3_LQ_AR_c26248/f1p0/3125	1.9868	1.2849e-43
					i1_HQ_AR_c4703/f4p0/1402	0.37656	0.0073677
					i1_LQ_AR_c22656/f1p0/1680	1.3809	3.8843e-11
					i1_LQ_AR_c28064/f1p1/1511	1.1515	0.0016352
					i2_LQ_AR_c16858/f1p0/2269	1.1969	1.3505e-15
					i2_LQ_AR_c9343/f1p0/2659	-0.88101	0.0064248
					i1_LQ_AR_c5845/f1p5/1797	1.6366	3.7037e-17
					i2_LQ_AR_c5906/f1p0/2140	1.6232	1.2736e-14
					i1_LQ_AR_c6018/f1p6/1972	1.7462	1.1758e-09
					i3_LQ_AR_c20266/f1p2/3148	3.3404	1.2291e-29
					i1_LQ_AR_c5223/f1p1/1545	-0.50469	0.0071261
					i1_LQ_AR_c40268/f1p5/1776	1.1243	3.5342e-19
					i1_LQ_AR_c7016/f1p2/1832	0.45965	0.0052506
					i5_LQ_AR_c10101/f1p0/5859	1.7722	0.0035664
					i3_LQ_AR_c22414/f1p0/3160	2.4602	1.6629e-53
					i1_LQ_AR_c9693/f1p1/1637	2.5461	2.3575e-09
					i2_LQ_AR_c20813/f1p0/2682	1.3718	2.741e-21
					i2_LQ_AR_c19457/f1p1/2329	2.3338	0.0055105
					i2_LQ_AR_c10241/f1p0/2763	1.8247	1.3107e-06
					i2_LQ_AR_c17024/f1p0/2038	-2.139	2.7628e-31
					i0_LQ_AR_c46331/f1p0/939	1.8636	1.7657e-21
					i5_LQ_AR_c4167/f1p6/5441	1.9694	9.4539e-09
					i1_LQ_AR_c39485/f1p0/1539	2.8736	3.9884e-14
					i4_LQ_AR_c19665/f1p0/4105	1.9477	9.0117e-11
					i1_LQ_AR_c17610/f3p1/1832	2.2477	1.7084e-59
					i2_LQ_AR_c5396/f1p0/2640	3.9921	1.0109e-07
					i1_LQ_AR_c24241/f1p0/1499	-4.8921	3.584e-08
					i4_LQ_AR_c7654/f1p28/4890	1.9171	1.0857e-21
					i2_LQ_AR_c22413/f1p0/2174	2.8165	1.9367e-56
					i2_LQ_AR_c8380/f1p0/2514	-2.2554	4.4972e-33
					i1_LQ_AR_c47593/f1p0/1078	1.0036	0.00024299
					i3_LQ_AR_c44787/f1p0/3017	1.3761	2.5053e-24
					i2_LQ_AR_c20850/f1p7/2963	2.349	1.8979e-68
					i2_LQ_AR_c15756/f1p0/2070	1.1007	2.6646e-05
					i1_LQ_AR_c4711/f1p2/1958	0.88351	1.3551e-06
					i3_HQ_AR_c43408/f3p0/3299	2.2888	9.3894e-66
					i3_LQ_AR_c23093/f1p0/3609	1.2673	3.3062e-14
					i1_LQ_AR_c40497/f1p2/1758	-1.6034	8.1806e-05
					i1_LQ_AR_c37261/f1p5/1814	1.7084	1.709e-39
					i1_LQ_AR_c4448/f1p1/1460	2.5378	2.2808e-72
					i2_LQ_AR_c2286/f1p0/2769	2.16	0.021427
					i2_LQ_AR_c4162/f1p0/2467	1.0555	0.017527
					i1_LQ_AR_c12386/f1p2/1575	-2.4552	7.5614e-09
					i4_LQ_AR_c21748/f1p3/4486	2.4039	1.8922e-21
					i3_LQ_AR_c41224/f1p0/3012	1.7782	5.9616e-18
					i1_LQ_AR_c33846/f1p0/1141	0.83855	9.6464e-10
					i3_LQ_AR_c21612/f1p1/3665	2.2027	0.00075115
					i1_LQ_AR_c23591/f1p1/1513	-1.0086	0.00020644
					i3_LQ_AR_c6663/f1p1/3489	2.219	5.6811e-14
					i2_LQ_AR_c6694/f1p2/2106	-2.5319	3.4747e-10
					i1_LQ_AR_c35938/f1p1/1678	0.58379	0.00018663
					i1_LQ_AR_c27973/f1p2/1355	-2.0922	1.3027e-13
					i1_LQ_AR_c37577/f1p4/1682	1.1458	7.3989e-13
					i1_LQ_AR_c26261/f1p3/1737	0.46685	0.010982
					i1_LQ_AR_c31782/f25p3/1675	0.59484	0.00028702
					i1_LQ_AR_c54468/f1p6/1464	1.1331	4.8088e-15
					i2_HQ_AR_c927/f4p0/2447	0.79636	6.6418e-10
					i2_LQ_AR_c15700/f1p0/2093	0.60891	0.012411
					i1_LQ_AR_c27916/f1p15/1967	2.6902	1.1393e-06
					i1_LQ_AR_c14445/f1p0/1559	-0.44021	0.0038926
					i1_LQ_AR_c23082/f1p0/1482	1.8058	0.011631
					i1_HQ_AR_c6563/f3p1/1521	-2.2057	4.3428e-16
					i3_LQ_AR_c44799/f1p1/3025	1.9656	1.3445e-13
					i1_LQ_AR_c8544/f1p1/1924	-1.7082	8.1287e-31
					i3_LQ_AR_c12817/f1p0/3438	2.1774	8.4035e-44
					i3_LQ_AR_c33191/f1p0/3038	1.9742	1.2889e-19
					i1_HQ_AR_c31383/f19p14/1805	1.6731	2.0079e-35
					i1_LQ_AR_c29601/f1p5/1099	1.2672	1.1999e-08
					i1_LQ_AR_c24584/f1p8/1243	2.5084	4.2597e-33
					i3_LQ_AR_c37502/f1p0/3799	1.5549	0.010163
					i3_LQ_AR_c7166/f1p3/3199	-2.1216	0.0001006
					i1_HQ_AR_c569/f20p5/1623	0.92497	5.3971e-13
					i1_LQ_AR_c37476/f1p2/1841	0.92087	3.5731e-10
					i2_LQ_AR_c5887/f1p0/2652	1.1294	0.00043742
					i2_HQ_AR_c14602/f2p0/2235	8.8074	2.3119e-84
					i1_LQ_AR_c30792/f1p3/1051	1.0639	2.1063e-08
					i1_LQ_AR_c27797/f1p0/1562	-0.492	0.015845
					i3_HQ_AR_c33375/f3p0/3717	0.99938	0.0018953
					i2_LQ_AR_c4501/f1p1/2326	1.7555	2.5632e-14
					i3_LQ_AR_c23928/f1p0/3781	0.46115	0.0037178
					i2_LQ_AR_c25220/f1p0/2211	-3.0203	4.013e-46
					i3_LQ_AR_c29179/f1p0/3998	1.4377	4.5874e-06
					i2_LQ_AR_c26371/f1p0/2300	0.7505	0.0044417
					i1_HQ_AR_c12162/f6p0/1944	2.095	4.6484e-49
					i2_LQ_AR_c27077/f1p0/2967	-2.2563	4.9414e-11
					i4_LQ_AR_c10099/f1p0/4263	1.7445	1.7655e-09
					i1_LQ_AR_c47598/f1p1/1796	-1.4499	0.0072564
					i2_LQ_AR_c7253/f1p0/2878	3.5941	0.0079243
					i1_HQ_AR_c49080/f48p11/1826	1.7857	1.4327e-33
					i3_LQ_AR_c13065/f1p0/3471	0.3847	0.0027751
					i1_HQ_AR_c2020/f4p2/1949	-2.2027	4.2395e-44
					i3_HQ_AR_c42457/f3p0/3909	1.1257	2.6405e-09
					i1_HQ_AR_c49767/f2p6/2068	0.98637	0.00025257
					i2_LQ_AR_c10408/f1p0/2517	1.3087	8.2266e-13
					i5_LQ_AR_c8526/f1p0/5363	2.9578	0.007587
					i2_LQ_AR_c3019/f1p0/2224	1.7826	1.5349e-28
					i5_LQ_AR_c10758/f1p0/5059	1.4481	2.3568e-14
					i2_LQ_AR_c20761/f1p1/2301	-0.45787	0.0029949
					i3_LQ_AR_c21825/f1p0/3919	-1.0262	0.00012998
					i2_HQ_AR_c10127/f2p1/2526	1.6755	6.4268e-17
					i3_LQ_AR_c8022/f1p1/3708	2.105	0.018298
					i2_LQ_AR_c16711/f1p0/2054	-3.1815	0.0012049
					i2_LQ_AR_c26931/f1p5/2100	1.7655	8.7807e-38
					i2_HQ_AR_c29403/f3p0/2327	1.0291	1.3339e-14
					i1_HQ_AR_c1249/f14p4/1511	-1.1855	3.3574e-17
					i1_LQ_AR_c3308/f1p0/1560	-0.73628	0.0041726
					i1_HQ_AR_c1168/f10p2/1723	-1.2307	5.4304e-20
					i0_LQ_AR_c8171/f1p1/800	-3.8849	7.7669e-07
					i3_LQ_AR_c14726/f1p0/3115	2.2731	5.453e-18
					i2_LQ_AR_c24555/f1p2/2982	1.4466	1.5284e-06
					i1_HQ_AR_c964/f24p4/1728	0.61746	0.0002361
					i4_LQ_AR_c5657/f1p0/4497	1.8053	2.1038e-11
					i1_LQ_AR_c21735/f2p0/1780	2.7227	6.9287e-40
					i3_LQ_AR_c30576/f1p0/3574	-4.6534	7.2442e-06
					i5_LQ_AR_c8577/f1p1/5265	2.2467	0.0082398
					i2_HQ_AR_c3254/f3p1/2733	1.2519	1.1264e-20
					i3_LQ_AR_c16644/f1p0/3031	-1.0347	0.011469
					i2_LQ_AR_c16552/f1p2/1985	0.90052	3.1529e-12
					i1_HQ_AR_c1429/f3p0/1585	-0.79875	2.649e-09
					i1_HQ_AR_c675/f4p1/1846	1.3827	7.7037e-24
					i1_LQ_AR_c22552/f1p9/1942	1.7101	0.011342
					i2_LQ_AR_c14430/f1p0/2269	1.5961	1.3494e-35
					i1_LQ_AR_c19195/f1p5/1694	1.1654	1.0735e-19
					i1_LQ_AR_c8098/f1p0/1381	-3.2327	8.9446e-08
					i5_LQ_AR_c4423/f1p0/5642	1.7648	7.037e-26
					i1_HQ_AR_c1657/f4p14/1940	1.6815	4.6378e-26
					i3_LQ_AR_c10692/f1p11/3289	1.7209	1.0519e-34
					i1_LQ_AR_c45772/f1p4/1616	0.57647	0.0026739
					i1_LQ_AR_c20081/f1p1/1902	-1.3595	3.3401e-25
					i1_LQ_AR_c6508/f1p5/1704	1.515	2.257e-31
					i1_LQ_AR_c26135/f1p4/1960	0.91102	2.66e-07
					i3_LQ_AR_c29307/f1p0/3563	-1.3257	0.00011692
					i1_LQ_AR_c50370/f1p5/1804	1.6748	2.3308e-37
					i1_LQ_AR_c12336/f1p3/1539	-1.0304	6.5804e-05
					i1_LQ_AR_c35635/f1p14/1565	1.6812	3.6661e-14
					i2_LQ_AR_c4876/f1p5/2326	2.3546	4.1669e-64
					i5_LQ_AR_c10000/f1p0/5338	2.0909	1.0739e-32
					i2_LQ_AR_c15757/f1p0/2041	-2.5368	2.61e-69
					i1_LQ_AR_c36819/f1p5/1836	1.0716	2.1697e-08
					i2_HQ_AR_c29627/f12p1/2207	1.8366	8.3422e-44
					i2_LQ_AR_c20617/f1p1/2941	1.9055	0.0045557
					i1_LQ_AR_c22133/f1p0/1752	-1.3485	0.00028073
	Arginine biosynthesis	97	55	42	i1_LQ_AR_c28564/f2p1/1714	-4.3187	2.4266e-186
					i1_LQ_AR_c39240/f1p2/1899	1.3383	2.2942e-07
					i1_LQ_AR_c20894/f1p6/1738	1.1424	0.00058566
					i1_HQ_AR_c1762/f4p4/1473	-0.98258	4.6935e-09
					i1_LQ_AR_c27903/f1p1/1839	-2.4869	1.1969e-74
					i1_HQ_AR_c28630/f2p2/1768	1.4309	6.1469e-09
					i3_LQ_AR_c32552/f1p0/3032	1.0244	2.2025e-09
					i1_LQ_AR_c37412/f1p0/1609	1.9934	2.0391e-37
					i1_LQ_AR_c25064/f1p0/1638	6.3697	7.6501e-10
					i1_HQ_AR_c17619/f4p0/1627	-1.549	1.8412e-27
					i1_LQ_AR_c19095/f1p2/1450	-2.971	1.2632e-27
					i1_LQ_AR_c5180/f1p3/1917	2.3198	3.9983e-46
					i2_LQ_AR_c13512/f1p0/2420	-2.4008	0.00013761
					i3_LQ_AR_c22805/f1p1/3281	1.5161	0.0053036
					i2_LQ_AR_c17032/f1p0/2044	-2.5692	2.2392e-76
					i1_LQ_AR_c9949/f1p6/1799	1.5657	5.6165e-16
					i2_LQ_AR_c24350/f1p3/2632	1.2695	1.7577e-13
					i1_HQ_AR_c488/f6p6/1844	1.0823	1.8522e-17
					i1_LQ_AR_c57413/f1p1/1020	-1.1127	0.017425
					i1_LQ_AR_c36220/f1p1/1199	-1.7454	2.0615e-09
					i4_LQ_AR_c4162/f1p0/4075	-2.3476	4.6235e-07
					i2_LQ_AR_c28646/f1p3/2035	-0.79178	1.5924e-05
					i2_LQ_AR_c14363/f1p0/2141	-0.33904	0.015158
					i2_LQ_AR_c30886/f1p0/2019	1.3459	4.2536e-23
					i2_LQ_AR_c26580/f1p0/2193	-1.4386	2.7373e-10
					i2_LQ_AR_c25992/f1p0/2982	1.697	0.015605
					i4_LQ_AR_c24737/f1p3/4821	-1.8314	1.2728e-06
					i2_LQ_AR_c9632/f1p4/2649	0.5353	0.00055131
					i1_LQ_AR_c40268/f1p5/1776	1.1243	3.5342e-19
					i2_LQ_AR_c10617/f1p12/2279	2.302	0.00053528
					i4_LQ_AR_c17017/f1p0/4077	-1.7918	1.9314e-06
					i1_LQ_AR_c39844/f1p1/1814	-1.9843	4.8195e-25
					i1_LQ_AR_c43109/f1p0/1542	1.4806	0.018865
					i1_LQ_AR_c3314/f1p1/1350	-2.9994	4.3975e-25
					i1_LQ_AR_c27686/f1p3/1835	0.80994	2.4469e-08
					i2_LQ_AR_c11908/f1p0/2811	-1.9416	0.0030585
					i1_HQ_AR_c6563/f3p1/1521	-2.2057	4.3428e-16
					i1_LQ_AR_c27300/f1p1/1878	0.32635	0.019566
					i1_HQ_AR_c569/f20p5/1623	0.92497	5.3971e-13
					i1_LQ_AR_c35255/f1p0/1358	2.8285	8.9913e-41
					i1_LQ_AR_c13905/f1p1/1767	-2.8786	1.3825e-06
					i1_LQ_AR_c41501/f1p2/1851	-2.4046	1.2036e-41
					i4_LQ_AR_c2662/f1p0/4187	1.4565	0.0014769
					i1_LQ_AR_c12386/f1p2/1575	-2.4552	7.5614e-09
					i2_LQ_AR_c18962/f1p4/2655	0.6748	6.7533e-05
					i1_LQ_AR_c26135/f1p4/1960	0.91102	2.66e-07
					i1_LQ_AR_c35300/f1p6/1812	1.3965	6.3047e-26
					i1_LQ_AR_c27973/f1p2/1355	-2.0922	1.3027e-13
					i1_LQ_AR_c37577/f1p4/1682	1.1458	7.3989e-13
					i1_LQ_AR_c8544/f1p1/1924	-1.7082	8.1287e-31
					i1_LQ_AR_c36633/f1p6/1464	1.5136	0.00019988
					i1_LQ_AR_c24583/f1p0/1625	Inf	6.7245e-11
					i1_HQ_AR_c2447/f5p3/1840	2.0994	1.2854e-53
					i1_LQ_AR_c29601/f1p5/1099	1.2672	1.1999e-08
					i1_LQ_AR_c2591/f1p2/1999	0.87415	1.3301e-07
					i1_LQ_AR_c18309/f1p0/1931	1.185	3.3054e-08
					i2_LQ_AR_c16057/f1p1/2039	1.7819	1.9228e-41
					i1_LQ_AR_c30792/f1p3/1051	1.0639	2.1063e-08
					i1_LQ_AR_c27797/f1p0/1562	-0.492	0.015845
					i2_LQ_AR_c16614/f1p0/2205	1.0762	0.0032795
					i1_LQ_AR_c50941/f1p0/1294	1.5224	1.8033e-07
					i1_LQ_AR_c43796/f1p0/1726	3.7827	0.00042884
					i1_LQ_AR_c47598/f1p1/1796	-1.4499	0.0072564
					i1_HQ_AR_c1803/f4p3/1961	1.9499	6.0622e-49
					i1_HQ_AR_c239/f28p6/1918	1.4031	2.319e-28
					i1_LQ_AR_c14416/f1p2/1438	2.7205	9.063e-15
					i2_LQ_AR_c10408/f1p0/2517	1.3087	8.2266e-13
					i1_LQ_AR_c42064/f1p0/1855	-1.4936	6.7007e-18
					i2_LQ_AR_c5064/f1p1/2711	1.1248	5.2436e-06
					i1_LQ_AR_c50727/f1p0/1430	2.6916	6.371e-25
					i1_LQ_AR_c8145/f1p3/1480	-0.9337	5.5619e-05
					i2_HQ_AR_c8498/f3p0/2730	1.422	0.01102
					i2_LQ_AR_c23696/f1p0/2733	1.3126	3.8776e-06
					i3_LQ_AR_c16456/f1p4/3075	0.88782	1.3926e-07
					i1_HQ_AR_c1249/f14p4/1511	-1.1855	3.3574e-17
					i1_LQ_AR_c41922/f1p0/1786	-1.901	1.2457e-37
					i1_HQ_AR_c1168/f10p2/1723	-1.2307	5.4304e-20
					i1_LQ_AR_c45861/f1p1/1811	-4.1761	7.5031e-85
					i2_HQ_AR_c12272/f2p1/2143	-2.2882	3.5062e-20
					i1_HQ_AR_c10009/f2p0/1930	0.578	5.8559e-05
					i1_LQ_AR_c18542/f1p1/1477	-0.85145	0.0032661
					i1_LQ_AR_c34618/f1p1/1270	-0.37351	0.016446
					i1_LQ_AR_c23919/f1p2/1883	1.3767	3.1261e-06
					i1_LQ_AR_c19195/f1p5/1694	1.1654	1.0735e-19
					i1_LQ_AR_c41387/f1p6/2012	1.2859	5.3488e-09
					i1_LQ_AR_c22573/f1p1/1817	-4.4848	2.8821e-141
					i2_LQ_AR_c18580/f1p0/2631	0.76836	0.0002841
					i1_HQ_AR_c10717/f3p0/1849	0.71151	0.00044692
					i1_LQ_AR_c20081/f1p1/1902	-1.3595	3.3401e-25
					i1_LQ_AR_c26286/f1p2/1223	-2.517	3.5431e-69
					i1_LQ_AR_c42974/f1p0/1541	-1.0914	9.0805e-06
					i1_LQ_AR_c2872/f1p0/1290	0.95516	0.00027194
					i1_LQ_AR_c20892/f1p1/1385	-2.6463	6.6996e-37
					i1_LQ_AR_c12336/f1p3/1539	-1.0304	6.5804e-05
					i2_LQ_AR_c3958/f1p0/2599	0.68239	1.7163e-05
					i1_LQ_AR_c20670/f1p3/1780	1.2437	1.5668e-13
					i1_LQ_AR_c26511/f1p4/1698	-0.946	3.3295e-09
	Cysteine and methionine metabolism	246	126	120	i0_LQ_AR_c37318/f1p0/864	0.82807	0.00075976
					i1_LQ_AR_c14157/f1p0/1377	1.1395	5.1623e-10
					i1_LQ_AR_c49708/f1p3/1885	-1.5202	1.169e-31
					i1_LQ_AR_c39032/f1p9/1308	Inf	0.00028084
					i1_HQ_AR_c53592/f46p4/1724	2.3845	2.399e-65
					i1_HQ_AR_c47841/f13p2/1484	-2.7855	2.6863e-91
					i1_HQ_AR_c23801/f2p2/1363	-1.1736	3.1159e-05
					i1_LQ_AR_c22070/f1p0/1652	-0.70789	0.00042392
					i1_HQ_AR_c1762/f4p4/1473	-0.98258	4.6935e-09
					i2_LQ_AR_c19330/f1p1/2977	-0.5678	0.00040578
					i2_HQ_AR_c9648/f2p2/2312	-0.69096	6.1853e-05
					i1_LQ_AR_c42940/f1p1/1497	-0.43203	0.0024609
					i1_LQ_AR_c9260/f1p1/1896	1.6648	1.2892e-06
					i1_LQ_AR_c3900/f1p2/1513	1.9377	2.0305e-40
					i1_LQ_AR_c20247/f1p9/1956	3.4716	0.0020606
					i2_LQ_AR_c24315/f1p0/2757	1.0257	4.4443e-11
					i1_HQ_AR_c1417/f3p1/1545	0.68649	2.3988e-07
					i1_LQ_AR_c11466/f1p0/1568	-0.70833	0.00068521
					i2_LQ_AR_c16333/f1p0/2024	-0.69847	3.6545e-08
					i2_LQ_AR_c7953/f1p0/2287	-1.9351	2.5683e-17
					i1_LQ_AR_c24553/f1p2/1632	-4.2393	1.0826e-69
					i1_HQ_AR_c25339/f4p2/1435	1.9923	3.0117e-52
					i1_LQ_AR_c35574/f1p0/1468	-0.85278	0.00078766
					i1_HQ_AR_c17945/f2p5/1729	0.38212	0.0072273
					i1_LQ_AR_c5236/f1p9/1621	2.3054	1.1428e-10
					i4_LQ_AR_c28985/f1p0/4033	0.48571	0.00040989
					i1_HQ_AR_c12162/f6p0/1944	2.095	4.6484e-49
					i1_HQ_AR_c9762/f2p2/1554	-0.80779	3.7147e-06
					i1_LQ_AR_c55527/f1p1/1525	-2.4924	4.6222e-21
					i1_LQ_AR_c37336/f1p5/1883	1.6446	4.7377e-19
					i1_LQ_AR_c34319/f1p15/1810	2.2355	0.0027749
					i3_LQ_AR_c3710/f1p0/3888	0.40815	0.005773
					i1_LQ_AR_c5365/f1p14/1758	2.2673	9.7867e-27
					i1_HQ_AR_c54332/f3p2/1738	2.1767	2.3119e-42
					i2_LQ_AR_c7005/f1p0/2527	-0.66269	0.01103
					i1_LQ_AR_c20191/f1p0/1735	-1.768	1.1391e-17
					i1_LQ_AR_c21546/f1p5/1826	1.437	4.749e-29
					i1_HQ_AR_c8603/f4p1/1454	-1.2406	4.7104e-22
					i1_LQ_AR_c40608/f1p6/1407	-0.87814	1.0993e-11
					i1_LQ_AR_c34154/f1p0/1794	-2.1998	1.2311e-51
					i1_LQ_AR_c33774/f1p1/1658	-2.8506	2.5544e-45
					i1_LQ_AR_c47454/f1p3/1219	-1.1898	2.4455e-13
					i1_HQ_AR_c48121/f27p4/1391	0.78982	2.661e-10
					i3_LQ_AR_c24228/f1p5/3127	1.2324	0.0030386
					i1_HQ_AR_c24889/f2p11/1829	1.3393	0.00040174
					i2_LQ_AR_c12926/f1p1/2222	-1.3796	3.777e-08
					i1_LQ_AR_c36220/f1p1/1199	-1.7454	2.0615e-09
					i1_LQ_AR_c2109/f5p2/1550	-2.8882	3.5162e-97
					i2_LQ_AR_c25011/f1p0/2651	-0.81334	0.00028412
					i2_LQ_AR_c5962/f1p0/2125	-1.8165	6.7845e-11
					i2_LQ_AR_c16812/f1p0/2053	0.80013	7.0645e-08
					i2_LQ_AR_c16100/f1p0/2063	-1.2664	9.011e-18
					i1_LQ_AR_c34140/f1p0/2021	-2.0291	0.0012301
					i1_LQ_AR_c40268/f1p5/1776	1.1243	3.5342e-19
					i4_LQ_AR_c17268/f1p0/4161	0.46679	0.017676
					i2_LQ_AR_c28500/f1p0/2053	-0.78912	1.2447e-05
					i1_HQ_AR_c33583/f2p6/1726	2.333	5.0816e-09
					i1_LQ_AR_c22514/f1p2/1613	0.5119	0.0010063
					i1_LQ_AR_c3147/f1p1/1602	-1.8701	0.00018235
					i4_LQ_AR_c8130/f1p0/4146	0.42188	0.0029523
					i1_LQ_AR_c3982/f1p1/1648	1.9226	1.1972e-46
					i2_LQ_AR_c16192/f1p1/2067	-0.59615	0.00051386
					i1_LQ_AR_c6248/f1p0/1203	2.2629	0.0081708
					i1_LQ_AR_c39106/f1p0/1848	-0.78752	9.142e-06
					i1_LQ_AR_c21421/f1p0/1596	-2.3422	6.7293e-27
					i3_LQ_AR_c34845/f1p0/3689	0.83179	1.8571e-10
					i1_LQ_AR_c35561/f1p15/1866	1.5256	7.4706e-23
					i2_LQ_AR_c11347/f1p4/2254	1.7608	5.3131e-10
					i2_LQ_AR_c30776/f1p0/2009	0.61154	0.0057639
					i3_LQ_AR_c3132/f1p0/3160	0.72809	3.916e-06
					i1_HQ_AR_c30729/f5p0/1869	2.073	2.7861e-30
					i1_LQ_AR_c3630/f1p0/1220	-3.3057	1.1579e-23
					i4_LQ_AR_c24257/f1p0/4840	-3.2708	0.0016855
					i1_LQ_AR_c24899/f1p4/1456	0.51405	0.018569
					i1_LQ_AR_c12523/f1p0/1524	2.1079	3.6462e-37
					i2_HQ_AR_c10127/f2p1/2526	1.6755	6.4268e-17
					i1_LQ_AR_c11410/f1p14/1646	0.6977	0.0090194
					i1_LQ_AR_c4398/f1p5/1577	2.1929	0.012425
					i2_LQ_AR_c16858/f1p0/2269	1.1969	1.3505e-15
					i1_LQ_AR_c35379/f1p3/1174	-0.61133	1.3002e-06
					i1_LQ_AR_c5845/f1p5/1797	1.6366	3.7037e-17
					i1_HQ_AR_c28253/f2p3/1223	0.85667	1.2119e-06
					i1_LQ_AR_c42050/f1p1/1528	1.4564	1.7284e-16
					i1_HQ_AR_c33449/f3p5/1412	-0.47223	0.00029221
					i1_LQ_AR_c42623/f1p4/1899	2.6025	7.2161e-06
					i1_LQ_AR_c41607/f1p2/1891	1.7809	1.3999e-11
					i1_LQ_AR_c3489/f1p0/1966	-2.1046	1.6143e-14
					i1_HQ_AR_c1220/f7p2/1463	2.7585	7.4413e-89
					i1_LQ_AR_c50370/f1p5/1804	1.6748	2.3308e-37
					i1_LQ_AR_c38270/f1p1/1875	-0.51651	9.5324e-05
					i1_LQ_AR_c28597/f2p0/1426	-1.1297	1.0903e-08
					i2_LQ_AR_c6247/f1p0/2624	-1.7069	2.3909e-18
					i1_LQ_AR_c14586/f1p3/1503	-1.6756	7.4039e-18
					i1_HQ_AR_c17983/f2p6/1627	-0.65474	1.3805e-05
					i1_LQ_AR_c41194/f1p1/1120	0.60848	1.1759e-06
					i2_LQ_AR_c3177/f1p3/2725	-3.5525	0.006121
					i1_LQ_AR_c37010/f1p0/1666	1.7817	0.0070964
					i2_LQ_AR_c5107/f1p1/2775	0.49643	6.9144e-05
					i1_LQ_AR_c40890/f1p5/1582	1.7055	0.0081327
					i1_LQ_AR_c14335/f1p13/1400	1.7898	1.2487e-29
					i2_LQ_AR_c4009/f1p0/2882	2.1055	1.8974e-07
					i1_LQ_AR_c13170/f1p1/1522	-2.9369	5.1872e-43
					i1_LQ_AR_c18768/f1p0/1807	2.0425	4.0197e-11
					i1_HQ_AR_c11863/f5p14/1472	1.4979	1.3332e-22
					i2_LQ_AR_c18751/f1p0/2221	-0.81026	1.8514e-07
					i1_LQ_AR_c3308/f1p0/1560	-0.73628	0.0041726
					i1_LQ_AR_c43622/f1p0/1531	-1.724	3.5782e-25
					i1_HQ_AR_c6563/f3p1/1521	-2.2057	4.3428e-16
					i1_LQ_AR_c2485/f4p5/1377	-1.4189	6.1027e-28
					i1_HQ_AR_c31451/f7p0/1562	-1.9468	6.79e-38
					i1_HQ_AR_c569/f20p5/1623	0.92497	5.3971e-13
					i3_LQ_AR_c13888/f1p0/3120	-0.92599	0.0003595
					i3_LQ_AR_c20072/f1p1/3090	-1.8913	5.9667e-14
					i2_LQ_AR_c19162/f1p0/2761	-2.8836	6.2426e-64
					i2_LQ_AR_c19872/f1p0/2964	-1.2783	2.2471e-10
					i1_LQ_AR_c19940/f1p4/1684	1.8631	4.5988e-30
					i1_LQ_AR_c35820/f1p0/1196	2.3488	0.014293
					i1_LQ_AR_c37261/f1p5/1814	1.7084	1.709e-39
					i1_LQ_AR_c43415/f1p0/1468	-0.88833	6.1275e-11
					i2_LQ_AR_c5700/f1p1/2205	-2.0028	3.2068e-19
					i1_HQ_AR_c31383/f19p14/1805	1.6731	2.0079e-35
					i3_LQ_AR_c14536/f1p0/3715	-0.72051	0.01669
					i1_LQ_AR_c36341/f1p11/1885	2.744	5.5876e-05
					i1_LQ_AR_c8872/f1p2/1559	-3.1002	7.9158e-106
					i2_LQ_AR_c4162/f1p0/2467	1.0555	0.017527
					i1_HQ_AR_c20615/f4p0/1757	-0.82552	8.1021e-06
					i1_HQ_AR_c36663/f5p3/1688	1.9417	1.0036e-47
					i2_LQ_AR_c4533/f1p0/2694	-2.8605	1.3309e-51
					i1_LQ_AR_c36059/f1p3/1417	-0.64737	1.1939e-06
					i1_LQ_AR_c36870/f1p5/1709	3.3356	5.4928e-05
					i1_LQ_AR_c8370/f1p0/1545	-2.07	8.6687e-38
					i1_HQ_AR_c31389/f16p3/1427	-0.74161	6.0541e-09
					i1_LQ_AR_c30792/f1p3/1051	1.0639	2.1063e-08
					i1_LQ_AR_c26427/f1p0/1445	1.4916	2.1798e-06
					i0_LQ_AR_c13398/f1p0/939	-1.9403	8.1122e-07
					i1_LQ_AR_c11225/f1p2/1395	-5.1497	3.1234e-182
					i1_LQ_AR_c37577/f1p4/1682	1.1458	7.3989e-13
					i1_LQ_AR_c35520/f1p0/1191	0.98924	0.0027412
					i1_LQ_AR_c38130/f1p1/1568	-1.3221	5.0668e-10
					i1_LQ_AR_c37017/f1p4/1350	1.6317	0.00034683
					i1_HQ_AR_c13560/f2p3/1498	-2.0178	4.3513e-37
					i1_HQ_AR_c19354/f2p1/1485	-3.3519	7.9729e-46
					i2_HQ_AR_c927/f4p0/2447	0.79636	6.6418e-10
					i1_LQ_AR_c14445/f1p0/1559	-0.44021	0.0038926
					i3_LQ_AR_c36167/f1p0/3236	0.59732	0.0073065
					i1_LQ_AR_c27349/f1p2/1523	-0.85392	0.0082038
					i1_LQ_AR_c8544/f1p1/1924	-1.7082	8.1287e-31
					i1_LQ_AR_c19576/f1p3/1995	-1.6898	9.0799e-28
					i1_HQ_AR_c1556/f7p4/1735	2.6171	4.375e-84
					i2_LQ_AR_c27677/f1p0/2047	-2.2961	1.1193e-17
					i1_LQ_AR_c36089/f1p2/1518	2.7165	4.1228e-11
					i1_LQ_AR_c29601/f1p5/1099	1.2672	1.1999e-08
					i2_HQ_AR_c2508/f3p1/2162	0.85735	2.334e-11
					i2_LQ_AR_c3019/f1p0/2224	1.7826	1.5349e-28
					i1_HQ_AR_c53593/f2p1/1705	-1.6718	6.5107e-28
					i2_LQ_AR_c27952/f1p0/2057	-3.3499	0.0062499
					i1_LQ_AR_c21053/f1p14/1186	Inf	0.0011337
					i3_LQ_AR_c15200/f1p0/3182	-0.77709	0.00010308
					i1_LQ_AR_c37332/f1p2/1751	-0.65194	3.5073e-05
					i1_HQ_AR_c48411/f17p5/1448	-1.0585	8.2515e-16
					i1_HQ_AR_c53583/f3p2/1344	2.0564	1.6426e-08
					i1_LQ_AR_c40429/f1p0/1216	1.5493	0.00034135
					i1_LQ_AR_c35495/f1p2/1639	1.1137	7.1851e-13
					i1_LQ_AR_c22908/f1p0/1486	2.4961	7.5436e-13
					i0_LQ_AR_c17183/f1p0/571	-1.3449	5.8884e-21
					i0_HQ_AR_c61/f25p0/845	0.45968	0.0013579
					i3_LQ_AR_c26096/f1p2/3638	0.72037	0.0032149
					i1_HQ_AR_c48499/f5p5/1334	-0.30886	0.017577
					i1_LQ_AR_c40907/f1p4/1839	0.72745	6.7668e-09
					i1_LQ_AR_c21600/f1p0/1822	2.2191	2.2558e-59
					i1_LQ_AR_c11731/f1p4/1480	2.6187	2.5089e-07
					i1_LQ_AR_c12336/f1p3/1539	-1.0304	6.5804e-05
					i1_LQ_AR_c23654/f1p6/1696	-1.1659	2.0508e-19
					i1_LQ_AR_c39748/f1p1/1571	-1.1459	2.5768e-14
					i6_LQ_AR_c3512/f1p0/6572	1.7592	7.7242e-07
					i2_LQ_AR_c13909/f1p0/2751	0.5787	0.0037349
					i1_LQ_AR_c42635/f1p1/1146	-0.83927	0.015709
					i3_LQ_AR_c13065/f1p0/3471	0.3847	0.0027751
					i3_HQ_AR_c43040/f5p2/3078	-1.7517	3.1037e-35
					i2_HQ_AR_c29403/f3p0/2327	1.0291	1.3339e-14
					i2_LQ_AR_c20461/f1p0/2220	-2.5709	0.00024585
					i1_LQ_AR_c42179/f1p1/1551	1.7501	3.1632e-23
					i1_HQ_AR_c53572/f7p2/1565	0.61249	0.0068631
					i2_LQ_AR_c20727/f1p0/2706	-2.0441	0.00013855
					i2_LQ_AR_c10408/f1p0/2517	1.3087	8.2266e-13
					i1_LQ_AR_c34026/f1p5/1641	-0.55775	0.0011024
					i1_HQ_AR_c1779/f4p5/1303	-0.61239	2.2603e-06
					i1_LQ_AR_c7809/f1p11/1756	0.78003	4.8422e-07
					i3_LQ_AR_c27662/f1p0/3417	-0.67507	0.0083443
					i2_HQ_AR_c29591/f7p0/2055	1.0468	2.2621e-15
					i2_LQ_AR_c7563/f1p4/2700	-0.78635	0.014389
					i1_LQ_AR_c25492/f1p12/1390	1.8641	8.9026e-47
					i1_LQ_AR_c48217/f2p1/1504	1.4376	0.0048835
					i1_LQ_AR_c41665/f1p0/1992	-2.391	8.6138e-32
					i1_LQ_AR_c11047/f1p13/1975	0.46628	0.0072505
					i1_HQ_AR_c1249/f14p4/1511	-1.1855	3.3574e-17
					i1_LQ_AR_c7383/f1p1/1852	-0.61308	9.2624e-05
					i3_LQ_AR_c15616/f1p0/3025	-1.388	8.2718e-07
					i1_HQ_AR_c1168/f10p2/1723	-1.2307	5.4304e-20
					i1_LQ_AR_c50257/f1p4/1552	0.92434	2.7041e-12
					i1_LQ_AR_c7402/f1p2/1833	0.64532	2.5703e-05
					i1_LQ_AR_c3105/f1p1/1538	-2.485	2.7287e-11
					i1_HQ_AR_c2467/f5p2/1501	-0.46721	0.010569
					i1_LQ_AR_c29852/f1p6/1627	1.0046	0.0044129
					i1_LQ_AR_c33816/f1p0/1205	1.3972	0.0010751
					i1_LQ_AR_c20779/f1p0/1195	1.5141	0.0082828
					i1_LQ_AR_c21735/f2p0/1780	2.7227	6.9287e-40
					i1_LQ_AR_c14596/f1p2/1781	1.0719	0.00016119
					i1_LQ_AR_c30386/f1p1/1312	-1.0694	5.4292e-17
					i2_LQ_AR_c30777/f1p1/2011	-0.77403	1.3735e-09
					i1_LQ_AR_c21535/f1p1/1669	2.3375	2.4387e-67
					i1_LQ_AR_c53905/f1p1/1347	0.83389	3.5069e-10
					i3_LQ_AR_c29330/f1p0/3716	-1.7161	5.6592e-06
					i1_LQ_AR_c37155/f1p5/1207	-0.93802	8.4321e-07
					i1_HQ_AR_c1429/f3p0/1585	-0.79875	2.649e-09
					i1_LQ_AR_c26813/f1p3/1888	-1.3084	6.9569e-23
					i1_LQ_AR_c46641/f1p3/1567	-1.4444	1.9119e-12
					i1_HQ_AR_c26550/f2p5/1515	1.1094	3.5274e-16
					i1_LQ_AR_c15158/f1p2/1088	1.604	0.0099637
					i2_LQ_AR_c14430/f1p0/2269	1.5961	1.3494e-35
					i1_LQ_AR_c19195/f1p5/1694	1.1654	1.0735e-19
					i1_LQ_AR_c50446/f1p3/1569	3.5045	0.00013599
					i1_HQ_AR_c1657/f4p14/1940	1.6815	4.6378e-26
					i1_HQ_AR_c53661/f2p0/1278	-0.87649	4.9754e-12
					i1_LQ_AR_c3902/f1p5/1669	1.3518	6.5249e-26
					i1_LQ_AR_c6508/f1p5/1704	1.515	2.257e-31
					i1_HQ_AR_c47909/f4p2/1339	0.78	4.3278e-09
					i1_HQ_AR_c1083/f11p1/1362	0.44285	0.002574
					i1_LQ_AR_c26135/f1p4/1960	0.91102	2.66e-07
					i1_LQ_AR_c10768/f1p0/1724	-0.74916	0.00086696
					i1_LQ_AR_c11154/f1p2/1326	-5.43	1.6037e-236
					i2_LQ_AR_c28341/f1p0/1966	-0.55426	9.928e-05
					i0_LQ_AR_c46331/f1p0/939	1.8636	1.7657e-21
					i2_LQ_AR_c3615/f1p0/2537	0.55399	1.3488e-05
					i1_HQ_AR_c48387/f30p3/1946	-1.6604	5.8128e-23
					i1_LQ_AR_c35635/f1p14/1565	1.6812	3.6661e-14
					i4_LQ_AR_c12097/f1p0/4424	0.3811	0.01021
					i2_LQ_AR_c13528/f1p5/2812	-1.0738	7.7932e-11
					i1_LQ_AR_c39557/f1p0/1583	-0.75032	0.0068458
					i1_HQ_AR_c47925/f6p1/1678	-0.54197	1.5974e-05
					i1_HQ_AR_c11765/f11p1/1341	0.47068	0.00015477
					i1_LQ_AR_c27797/f1p0/1562	-0.492	0.015845
					i1_LQ_AR_c35375/f1p1/1635	-2.612	1.6481e-18
					i1_LQ_AR_c22133/f1p0/1752	-1.3485	0.00028073
					i1_LQ_AR_c41947/f1p6/1582	-0.88644	2.5032e-12
					i2_LQ_AR_c21021/f1p0/2250	-0.58205	0.00020004
	Glycine, serine and threonine metabolism	150	37	113	i1_LQ_AR_c57015/f1p1/1030	-2.039	3.4339e-23
					i2_LQ_AR_c13555/f1p0/2426	-0.574	0.014049
					i2_LQ_AR_c26303/f1p0/2154	1.1525	0.0057083
					i5_LQ_AR_c9726/f1p0/5206	1.2166	6.7148e-08
					i3_LQ_AR_c32785/f1p0/3025	-3.9961	2.1777e-06
					i1_LQ_AR_c6018/f1p6/1972	1.7462	1.1758e-09
					i3_LQ_AR_c8758/f1p1/4001	-1.5417	2.9293e-29
					i3_LQ_AR_c29853/f1p2/3648	-2.3962	1.2432e-21
					i1_LQ_AR_c27903/f1p1/1839	-2.4869	1.1969e-74
					i1_LQ_AR_c25477/f1p1/1843	-1.3179	6.2482e-23
					i0_LQ_AR_c30287/f1p0/780	-2.7456	1.4105e-91
					i1_LQ_AR_c22887/f1p4/1541	-1.9323	5.8436e-40
					i1_HQ_AR_c7423/f3p0/1847	-0.96102	6.7772e-14
					i1_HQ_AR_c31557/f8p0/1488	0.87523	4.6718e-12
					i1_LQ_AR_c5169/f1p0/1647	1.8721	0.006304
					i2_LQ_AR_c7953/f1p0/2287	-1.9351	2.5683e-17
					i1_LQ_AR_c5985/f1p0/1519	1.135	5.4521e-09
					i4_LQ_AR_c21159/f1p1/4088	-2.638	3.5761e-07
					i4_LQ_AR_c13112/f1p0/4959	1.0269	9.5478e-08
					i1_LQ_AR_c39426/f1p0/1735	0.43523	0.010336
					i3_LQ_AR_c18640/f1p0/3734	-1.8399	6.8118e-06
					i1_LQ_AR_c8481/f1p5/1800	-3.2722	7.786e-117
					i1_LQ_AR_c10106/f1p0/1711	-1.2029	0.00019776
					i2_LQ_AR_c27890/f1p0/2027	1.3356	1.0912e-13
					i1_LQ_AR_c2775/f1p2/1258	-0.83089	0.00090979
					i2_LQ_AR_c13997/f1p0/2844	-0.85933	0.0061464
					i1_LQ_AR_c34934/f1p1/1317	-3.2213	0.0056995
					i2_LQ_AR_c20602/f1p2/2495	-1.1028	5.4005e-05
					i1_LQ_AR_c7634/f1p0/1430	0.56051	0.014957
					i1_HQ_AR_c13909/f4p0/1647	-0.82736	8.4936e-11
					i4_LQ_AR_c4162/f1p0/4075	-2.3476	4.6235e-07
					i7_LQ_AR_c976/f1p0/7443	1.2529	3.6505e-07
					i2_LQ_AR_c5962/f1p0/2125	-1.8165	6.7845e-11
					i1_LQ_AR_c12955/f1p2/1615	-1.3312	8.0048e-17
					i1_LQ_AR_c47709/f1p4/1084	-2.7142	1.2354e-07
					i3_LQ_AR_c30011/f1p0/3681	0.79543	0.0022046
					i1_LQ_AR_c28638/f1p0/1937	-0.48764	0.00034953
					i1_LQ_AR_c39901/f1p1/1964	-1.0604	0.00013279
					i1_LQ_AR_c40701/f1p0/1315	-0.43776	0.01343
					i1_LQ_AR_c41501/f1p2/1851	-2.4046	1.2036e-41
					i1_LQ_AR_c24568/f1p4/1483	-3.6392	1.5008e-64
					i1_LQ_AR_c25298/f1p1/1406	1.8524	1.4416e-05
					i1_HQ_AR_c24423/f3p4/1385	-2.5599	1.3551e-78
					i1_LQ_AR_c3630/f1p0/1220	-3.3057	1.1579e-23
					i3_LQ_AR_c26759/f1p0/3942	-1.8991	7.6055e-47
					i2_LQ_AR_c15886/f1p1/2099	0.98817	1.7645e-12
					i3_LQ_AR_c21100/f1p0/3529	-1.9834	4.5143e-07
					i3_HQ_AR_c43040/f5p2/3078	-1.7517	3.1037e-35
					i3_LQ_AR_c40101/f1p0/3889	-2.4849	0.0021934
					i1_LQ_AR_c25143/f1p3/1419	-2.1947	1.3656e-22
					i3_LQ_AR_c29118/f1p0/3783	-1.8968	2.2218e-45
					i1_LQ_AR_c41407/f1p1/1540	-2.2751	6.6264e-08
					i2_LQ_AR_c3290/f1p0/3009	-1.0202	0.0034873
					i1_LQ_AR_c38270/f1p1/1875	-0.51651	9.5324e-05
					i3_LQ_AR_c10122/f1p0/3710	0.65936	0.0039336
					i1_HQ_AR_c669/f15p2/1791	-0.92217	2.6608e-09
					i2_LQ_AR_c15748/f1p0/2061	-0.29519	0.017983
					i1_HQ_AR_c10150/f9p5/1910	-3.4402	5.5632e-131
					i2_LQ_AR_c28754/f1p0/2102	-1.6302	1.0159e-20
					i3_HQ_AR_c42890/f81p5/3651	-1.8891	1.0332e-35
					i1_HQ_AR_c31423/f2p4/1629	-1.9221	2.3877e-49
					i4_LQ_AR_c6615/f1p0/4760	-3.6382	6.0897e-15
					i3_LQ_AR_c13888/f1p0/3120	-0.92599	0.0003595
					i3_LQ_AR_c20072/f1p1/3090	-1.8913	5.9667e-14
					i2_LQ_AR_c19872/f1p0/2964	-1.2783	2.2471e-10
					i1_LQ_AR_c39703/f1p0/1734	-0.99561	1.6219e-05
					i2_LQ_AR_c11211/f1p6/3062	-3.3319	3.8644e-05
					i1_HQ_AR_c1156/f6p0/1900	-0.47059	0.00025002
					i2_LQ_AR_c14786/f1p0/2912	0.76184	6.7007e-08
					i3_HQ_AR_c7881/f2p0/3354	-1.3169	1.8553e-19
					i2_LQ_AR_c21767/f1p0/2239	-0.38922	0.0024909
					i4_LQ_AR_c12855/f1p0/4574	-1.1903	0.00018119
					i1_LQ_AR_c41772/f1p5/1793	-2.9957	4.2642e-66
					i1_LQ_AR_c38769/f1p2/1824	-1.1759	3.1386e-09
					i1_LQ_AR_c42514/f1p4/1864	-3.5508	1.108e-52
					i1_LQ_AR_c5810/f1p0/1182	-0.75865	7.6567e-05
					i3_LQ_AR_c9713/f1p0/3703	-3.4343	9.766e-68
					i3_LQ_AR_c26371/f1p0/3678	-1.8071	2.3265e-18
					i1_LQ_AR_c8814/f1p1/1992	-1.7818	2.303e-26
					i1_HQ_AR_c48561/f10p2/1196	-1.1915	6.61e-20
					i4_LQ_AR_c22135/f1p609/4396	-4.8155	1.1823e-09
					i3_LQ_AR_c23428/f1p0/3284	#NAME?	0.017328
					i1_LQ_AR_c54468/f1p6/1464	1.1331	4.8088e-15
					i1_LQ_AR_c35820/f1p0/1196	2.3488	0.014293
					i2_LQ_AR_c15700/f1p0/2093	0.60891	0.012411
					i1_LQ_AR_c39266/f1p0/1703	-1.3279	0.0053222
					i2_HQ_AR_c18301/f2p0/2660	0.31291	0.017788
					i1_LQ_AR_c14481/f1p0/1734	1.9224	5.7901e-06
					i2_LQ_AR_c30211/f1p0/2978	-1.9997	1.7569e-08
					i3_LQ_AR_c14600/f1p0/3924	-2.1219	4.458e-05
					i1_HQ_AR_c1130/f4p1/1489	-1.9924	2.1355e-52
					i1_LQ_AR_c40818/f1p0/1456	1.3063	2.0759e-16
					i2_LQ_AR_c3966/f1p2/2653	1.1648	1.7782e-08
					i1_LQ_AR_c43312/f1p2/1819	-0.79743	8.3174e-05
					i3_LQ_AR_c7060/f1p0/3866	1.7502	0.015936
					i1_LQ_AR_c27231/f1p0/1325	-2.2391	2.8817e-27
					i1_LQ_AR_c38086/f1p0/1638	-0.85054	2.5969e-09
					i1_HQ_AR_c49767/f2p6/2068	0.98637	0.00025257
					i1_HQ_AR_c18026/f3p0/1991	-0.58727	7.8033e-06
					i1_LQ_AR_c33912/f1p6/1842	1.1215	0.00067493
					i0_LQ_AR_c14807/f1p0/899	-1.7107	1.5464e-27
					i2_HQ_AR_c29182/f2p7/2248	2.2398	1.6692e-13
					i1_LQ_AR_c34195/f1p0/1895	2.2026	3.2095e-06
					i2_LQ_AR_c19420/f1p4/2953	-2.1007	2.8767e-15
					i2_LQ_AR_c3860/f1p0/2973	-0.72848	0.0011411
					i1_LQ_AR_c18300/f1p4/1615	3.3156	5.0379e-06
					i1_LQ_AR_c21691/f1p0/1159	-1.1199	7.9452e-06
					i1_LQ_AR_c43972/f1p6/1971	-2.6679	0.020825
					i1_LQ_AR_c15447/f1p4/1066	-2.1614	6.4364e-58
					i2_LQ_AR_c12455/f1p1/2230	-2.3667	4.5423e-58
					i1_LQ_AR_c20080/f1p1/1611	-2.4065	0.0010632
					i4_LQ_AR_c20927/f1p1/4573	-0.8771	0.0073471
					i0_LQ_AR_c8267/f1p0/874	-1.5789	2.1856e-15
					i1_LQ_AR_c8317/f1p2/1987	1.1336	1.7698e-08
					i1_LQ_AR_c41665/f1p0/1992	-2.391	8.6138e-32
					i1_LQ_AR_c12315/f1p0/1418	-1.3491	2.5112e-10
					i1_LQ_AR_c20380/f1p0/1828	0.82021	0.017931
					i2_LQ_AR_c16752/f1p0/2061	1.1311	6.5233e-19
					i3_LQ_AR_c15616/f1p0/3025	-1.388	8.2718e-07
					i1_LQ_AR_c12791/f1p2/1880	-1.7758	1.5243e-27
					i3_LQ_AR_c13273/f1p0/3555	-0.53839	1.5653e-05
					i3_LQ_AR_c5489/f1p1/3863	-1.9176	1.5196e-07
					i1_LQ_AR_c5787/f1p4/1816	-3.2578	1.1962e-18
					i1_LQ_AR_c25346/f1p0/1959	-3.7424	4.6171e-80
					i1_LQ_AR_c36819/f1p5/1836	1.0716	2.1697e-08
					i2_HQ_AR_c2881/f2p2/2360	-0.43474	0.013977
					i1_HQ_AR_c17777/f2p0/1387	-2.3525	2.2591e-28
					i1_LQ_AR_c42122/f1p23/2055	-2.0818	5.6374e-51
					i0_LQ_AR_c12069/f1p0/718	-1.8712	5.789e-07
					i1_LQ_AR_c24167/f1p2/1850	1.1987	3.5608e-20
					i2_LQ_AR_c16552/f1p2/1985	0.90052	3.1529e-12
					i2_LQ_AR_c2560/f1p0/2581	-1.0787	0.00017906
					i2_LQ_AR_c28635/f1p3/2188	-1.9049	2.6214e-30
					i4_LQ_AR_c9933/f1p0/4108	-2.1667	5.5595e-59
					i1_LQ_AR_c25590/f1p0/1504	-1.2784	0.00020081
					i1_HQ_AR_c22629/f2p1/1698	-1.9028	1.9996e-46
					i1_LQ_AR_c26286/f1p2/1223	-2.517	3.5431e-69
					i1_LQ_AR_c27210/f1p4/1794	-4.1303	3.0449e-09
					i2_LQ_AR_c30746/f1p0/2010	-0.38795	0.007005
					i3_LQ_AR_c39333/f1p3/3650	-1.6939	4.2774e-31
					i3_HQ_AR_c1256/f3p0/3841	-1.7935	4.9697e-42
					i3_LQ_AR_c9943/f1p0/3539	-1.7939	2.4245e-19
					i1_LQ_AR_c45268/f2p0/1219	0.40003	0.0064935
					i1_LQ_AR_c38578/f1p4/1575	-2.2215	1.2612e-35
					i2_LQ_AR_c17032/f1p0/2044	-2.5692	2.2392e-76
					i1_LQ_AR_c47282/f1p0/1371	0.67266	0.0022305
					i2_HQ_AR_c29414/f11p0/2115	-1.0364	7.6317e-14
					i1_HQ_AR_c47925/f6p1/1678	-0.54197	1.5974e-05
					i1_LQ_AR_c22708/f1p21/1635	-1.4838	1.1637e-29
					i1_LQ_AR_c38826/f1p1/1617	-1.7598	2.6922e-40
	Histidine metabolism	91	56	35	i5_LQ_AR_c8617/f1p140/5494	1.7086	5.0963e-06
					i3_LQ_AR_c6634/f1p0/4010	0.62528	0.018996
					i1_LQ_AR_c41718/f1p0/1591	0.75046	0.015758
					i1_HQ_AR_c1630/f5p0/1914	-2.2336	1.0713e-43
					i5_HQ_AR_c11591/f2p0/5086	Inf	0.020067
					i1_LQ_AR_c6018/f1p6/1972	1.7462	1.1758e-09
					i1_LQ_AR_c50878/f1p3/1681	-2.2423	2.6062e-54
					i1_LQ_AR_c47593/f1p0/1078	1.0036	0.00024299
					i1_LQ_AR_c27458/f1p1/1376	-1.9811	3.1051e-12
					i2_LQ_AR_c16937/f1p0/2040	1.7321	1.1179e-34
					i2_LQ_AR_c9697/f1p6/2652	-1.3241	7.203e-10
					i3_LQ_AR_c20181/f1p7/3206	1.7262	1.7969e-40
					i1_HQ_AR_c964/f24p4/1728	0.61746	0.0002361
					i1_LQ_AR_c37009/f1p11/1950	1.8383	3.7624e-39
					i2_LQ_AR_c27890/f1p0/2027	1.3356	1.0912e-13
					i3_LQ_AR_c13709/f1p0/3245	-1.7479	5.6752e-05
					i2_LQ_AR_c16837/f1p0/2042	-2.2208	3.3098e-23
					i3_LQ_AR_c25719/f1p0/3567	2.9954	1.7725e-06
					i2_LQ_AR_c27077/f1p0/2967	-2.2563	4.9414e-11
					i5_LQ_AR_c10591/f1p31/5071	-1.6738	4.5648e-06
					i2_LQ_AR_c16758/f1p0/2046	-2.9536	1.2317e-09
					i6_LQ_AR_c1768/f1p0/6239	1.2011	0.004472
					i2_LQ_AR_c9103/f1p0/2951	3.7949	0.0036322
					i3_LQ_AR_c32929/f1p0/3021	-2.8798	0.0002802
					i1_LQ_AR_c27651/f1p3/1446	-2.6371	1.4535e-66
					i2_LQ_AR_c4653/f1p0/2154	1.0157	4.1016e-13
					i1_HQ_AR_c497/f20p4/1722	0.89421	1.6582e-12
					i1_LQ_AR_c7994/f1p2/2108	-2.0943	6.0389e-35
					i4_LQ_AR_c6544/f1p1/4120	1.2121	3.8836e-13
					i2_LQ_AR_c18767/f1p0/2529	-4.7557	4.4528e-20
					i1_HQ_AR_c49080/f48p11/1826	1.7857	1.4327e-33
					i2_LQ_AR_c15886/f1p1/2099	0.98817	1.7645e-12
					i1_LQ_AR_c22656/f1p0/1680	1.3809	3.8843e-11
					i1_LQ_AR_c28064/f1p1/1511	1.1515	0.0016352
					i1_LQ_AR_c7016/f1p2/1832	0.45965	0.0052506
					i5_LQ_AR_c10101/f1p0/5859	1.7722	0.0035664
					i3_LQ_AR_c20266/f1p2/3148	3.3404	1.2291e-29
					i1_LQ_AR_c35414/f1p1/1232	-1.2321	1.0372e-08
					i2_LQ_AR_c10241/f1p0/2763	1.8247	1.3107e-06
					i2_LQ_AR_c17024/f1p0/2038	-2.139	2.7628e-31
					i5_LQ_AR_c4167/f1p6/5441	1.9694	9.4539e-09
					i4_LQ_AR_c19665/f1p0/4105	1.9477	9.0117e-11
					i2_LQ_AR_c5396/f1p0/2640	3.9921	1.0109e-07
					i2_LQ_AR_c15756/f1p0/2070	1.1007	2.6646e-05
					i1_LQ_AR_c4711/f1p2/1958	0.88351	1.3551e-06
					i4_LQ_AR_c17082/f1p0/4052	-1.1761	0.00050361
					i2_LQ_AR_c2286/f1p0/2769	2.16	0.021427
					i1_HQ_AR_c1710/f8p2/1842	1.8975	3.1118e-41
					i1_LQ_AR_c41770/f1p1/1912	-1.8768	0.00010647
					i2_LQ_AR_c6694/f1p2/2106	-2.5319	3.4747e-10
					i1_LQ_AR_c35938/f1p1/1678	0.58379	0.00018663
					i1_LQ_AR_c26261/f1p3/1737	0.46685	0.010982
					i2_LQ_AR_c20761/f1p1/2301	-0.45787	0.0029949
					i1_LQ_AR_c54468/f1p6/1464	1.1331	4.8088e-15
					i1_LQ_AR_c40497/f1p2/1758	-1.6034	8.1806e-05
					i2_LQ_AR_c15700/f1p0/2093	0.60891	0.012411
					i1_LQ_AR_c23082/f1p0/1482	1.8058	0.011631
					i3_LQ_AR_c30513/f1p3/3975	0.99996	0.0035762
					i1_LQ_AR_c37476/f1p2/1841	0.92087	3.5731e-10
					i3_LQ_AR_c10692/f1p11/3289	1.7209	1.0519e-34
					i3_LQ_AR_c36514/f1p0/3798	-2.1984	9.5488e-37
					i2_HQ_AR_c14602/f2p0/2235	8.8074	2.3119e-84
					i2_LQ_AR_c25220/f1p0/2211	-3.0203	4.013e-46
					i3_LQ_AR_c29179/f1p0/3998	1.4377	4.5874e-06
					i2_LQ_AR_c26371/f1p0/2300	0.7505	0.0044417
					i2_LQ_AR_c7253/f1p0/2878	3.5941	0.0079243
					i4_LQ_AR_c10099/f1p0/4263	1.7445	1.7655e-09
					i1_LQ_AR_c33912/f1p6/1842	1.1215	0.00067493
					i3_LQ_AR_c31832/f1p0/3029	-1.302	1.7023e-05
					i1_LQ_AR_c18477/f1p1/1173	-1.3679	6.2206e-09
					i1_LQ_AR_c57122/f1p0/1016	-0.67587	0.008625
					i1_HQ_AR_c49767/f2p6/2068	0.98637	0.00025257
					i1_LQ_AR_c31782/f25p3/1675	0.59484	0.00028702
					i1_LQ_AR_c9178/f1p0/1416	-1.7342	1.6254e-09
					i2_LQ_AR_c16711/f1p0/2054	-3.1815	0.0012049
					i2_LQ_AR_c26931/f1p5/2100	1.7655	8.7807e-38
					i0_LQ_AR_c8171/f1p1/800	-3.8849	7.7669e-07
					i1_LQ_AR_c23768/f1p0/1167	-1.1917	2.0405e-06
					i1_HQ_AR_c2020/f4p2/1949	-2.2027	4.2395e-44
					i1_LQ_AR_c10625/f1p0/1882	-1.6238	6.2105e-11
					i1_LQ_AR_c29899/f1p1/1058	-1.7213	5.583e-10
					i2_HQ_AR_c3254/f3p1/2733	1.2519	1.1264e-20
					i2_LQ_AR_c16552/f1p2/1985	0.90052	3.1529e-12
					i1_HQ_AR_c675/f4p1/1846	1.3827	7.7037e-24
					i1_LQ_AR_c22552/f1p9/1942	1.7101	0.011342
					i1_LQ_AR_c45772/f1p4/1616	0.57647	0.0026739
					i1_HQ_AR_c27796/f4p0/1624	-1.2662	1.964e-17
					i2_LQ_AR_c15757/f1p0/2041	-2.5368	2.61e-69
					i1_LQ_AR_c36819/f1p5/1836	1.0716	2.1697e-08
					i2_LQ_AR_c20617/f1p1/2941	1.9055	0.0045557
					i5_LQ_AR_c7894/f1p0/5078	-1.9296	2.9548e-05
	Lysine biosynthesis	43	10	33	i2_LQ_AR_c19872/f1p0/2964	-1.2783	2.2471e-10
					i1_LQ_AR_c18949/f1p0/1438	-2.1178	2.4307e-11
					i1_LQ_AR_c27112/f1p3/1677	-2.4299	1.4913e-27
					i1_LQ_AR_c3630/f1p0/1220	-3.3057	1.1579e-23
					i1_LQ_AR_c41665/f1p0/1992	-2.391	8.6138e-32
					i2_LQ_AR_c15886/f1p1/2099	0.98817	1.7645e-12
					i1_LQ_AR_c6018/f1p6/1972	1.7462	1.1758e-09
					i3_LQ_AR_c35265/f1p0/3102	-2.1594	1.1191e-23
					i2_LQ_AR_c27037/f1p0/2680	-3.4395	3.0734e-20
					i1_LQ_AR_c40049/f1p3/1657	-2.7825	2.106e-44
					i1_LQ_AR_c54468/f1p6/1464	1.1331	4.8088e-15
					i2_LQ_AR_c15700/f1p0/2093	0.60891	0.012411
					i1_LQ_AR_c22414/f1p0/1397	-1.0135	3.8776e-09
					i2_LQ_AR_c7953/f1p0/2287	-1.9351	2.5683e-17
					i5_LQ_AR_c3916/f1p0/5189	-2.3432	0.00017352
					i1_LQ_AR_c34892/f1p0/1236	-1.4098	2.7075e-20
					i3_LQ_AR_c2502/f1p1/3741	-2.0267	0.0030274
					i2_LQ_AR_c16552/f1p2/1985	0.90052	3.1529e-12
					i3_LQ_AR_c20862/f1p0/3687	-2.2782	6.0658e-09
					i1_HQ_AR_c8076/f3p3/1673	-2.1871	1.8804e-40
					i2_LQ_AR_c21258/f1p0/2888	-1.9962	1.8614e-08
					i4_LQ_AR_c4600/f1p0/4190	-2.5733	7.0782e-27
					i12_LQ_AR_c9/f1p0/12494	-2.8211	8.0635e-11
					i2_LQ_AR_c27890/f1p0/2027	1.3356	1.0912e-13
					i3_LQ_AR_c22372/f1p10/3226	-1.1275	5.8091e-06
					i1_HQ_AR_c16525/f4p0/1403	-1.1849	1.6384e-10
					i1_LQ_AR_c2720/f1p0/1909	3.4348	3.5192e-07
					i3_LQ_AR_c23241/f1p0/3787	-2.4668	8.8137e-12
					i2_LQ_AR_c7292/f1p0/2118	-1.8787	3.1697e-05
					i1_HQ_AR_c49767/f2p6/2068	0.98637	0.00025257
					i3_LQ_AR_c15616/f1p0/3025	-1.388	8.2718e-07
					i3_LQ_AR_c13888/f1p0/3120	-0.92599	0.0003595
					i2_LQ_AR_c25779/f1p2/2868	-2.1567	9.4094e-11
					i5_LQ_AR_c8730/f1p0/5442	-2.0105	1.5476e-06
					i2_LQ_AR_c11506/f1p0/2569	-0.92854	9.9446e-05
					i1_LQ_AR_c33912/f1p6/1842	1.1215	0.00067493
					i3_HQ_AR_c43040/f5p2/3078	-1.7517	3.1037e-35
					i3_LQ_AR_c20072/f1p1/3090	-1.8913	5.9667e-14
					i1_LQ_AR_c36819/f1p5/1836	1.0716	2.1697e-08
					i2_LQ_AR_c22255/f1p1/2535	-2.8544	3.0765e-24
					i1_LQ_AR_c6514/f1p0/1487	-1.3906	1.2381e-08
					i2_LQ_AR_c26997/f1p0/2871	-2.1365	1.9339e-17
					i2_LQ_AR_c5962/f1p0/2125	-1.8165	6.7845e-11
	Lysine degradation	234	196	38	i5_LQ_AR_c8617/f1p140/5494	1.7086	5.0963e-06
					i2_LQ_AR_c3626/f1p6/3015	2.1145	2.2936e-36
					i3_LQ_AR_c6634/f1p0/4010	0.62528	0.018996
					i1_LQ_AR_c41718/f1p0/1591	0.75046	0.015758
					i3_LQ_AR_c37874/f1p0/3982	4.3692	2.057e-69
					i4_LQ_AR_c17398/f1p0/4084	2.2325	0.00035759
					i5_HQ_AR_c11591/f2p0/5086	Inf	0.020067
					i3_LQ_AR_c19940/f1p4/3680	5.8056	4.4933e-07
					i2_LQ_AR_c20761/f1p1/2301	-0.45787	0.0029949
					i4_LQ_AR_c26667/f1p0/4034	4.4474	1.3621e-08
					i3_LQ_AR_c34504/f2p7/3513	Inf	0.010671
					i1_LQ_AR_c6018/f1p6/1972	1.7462	1.1758e-09
					i4_LQ_AR_c10630/f1p0/4435	3.6627	2.1974e-05
					i3_LQ_AR_c27388/f1p0/3334	5.395	2.8002e-05
					i1_LQ_AR_c47593/f1p0/1078	1.0036	0.00024299
					i1_LQ_AR_c43691/f1p3/1639	0.63445	0.00070718
					i3_LQ_AR_c7963/f1p4/3566	Inf	0.0039857
					i3_LQ_AR_c22050/f1p0/3307	3.5027	1.0748e-08
					i1_HQ_AR_c31557/f8p0/1488	0.87523	4.6718e-12
					i4_LQ_AR_c22329/f1p0/4365	4.4571	9.7994e-10
					i3_LQ_AR_c6704/f1p0/3914	-0.7824	6.3104e-05
					i3_LQ_AR_c35176/f1p4/3545	3.3295	3.3901e-89
					i3_LQ_AR_c27788/f1p7/3545	5.4938	5.6613e-08
					i3_LQ_AR_c20181/f1p7/3206	1.7262	1.7969e-40
					i1_LQ_AR_c37476/f1p2/1841	0.92087	3.5731e-10
					i1_LQ_AR_c5985/f1p0/1519	1.135	5.4521e-09
					i3_LQ_AR_c26296/f1p1/3455	-0.90613	0.0011866
					i3_HQ_AR_c18519/f2p0/3501	Inf	3.5599e-45
					i6_LQ_AR_c4606/f1p0/6034	3.2108	1.7278e-05
					i5_LQ_AR_c10101/f1p0/5859	1.7722	0.0035664
					i2_LQ_AR_c27890/f1p0/2027	1.3356	1.0912e-13
					i6_LQ_AR_c1768/f1p0/6239	1.2011	0.004472
					i3_LQ_AR_c43767/f1p1/3397	Inf	0.0066039
					i3_HQ_AR_c42448/f18p0/3704	5.8093	1.8904e-22
					i3_LQ_AR_c14435/f1p0/3608	2.6897	0.0050144
					i3_HQ_AR_c3168/f3p1/3573	2.8633	2.7981e-30
					i3_LQ_AR_c25719/f1p0/3567	2.9954	1.7725e-06
					i3_LQ_AR_c34006/f1p0/3538	4.6544	1.238e-07
					i2_LQ_AR_c7253/f1p0/2878	3.5941	0.0079243
					i4_LQ_AR_c26449/f1p0/4088	Inf	0.00014087
					i3_LQ_AR_c37709/f1p0/3254	5.1544	2.823e-07
					i2_LQ_AR_c16758/f1p0/2046	-2.9536	1.2317e-09
					i2_LQ_AR_c16837/f1p0/2042	-2.2208	3.3098e-23
					i4_LQ_AR_c23497/f1p2/4158	4.3943	3.1282e-19
					i4_LQ_AR_c11858/f1p2/4034	3.113	3.0633e-06
					i3_LQ_AR_c21116/f1p0/3848	4.714	1.9237e-08
					i4_LQ_AR_c22344/f1p0/4314	0.40798	0.019612
					i1_LQ_AR_c37496/f1p3/1754	0.94175	0.00032256
					i2_LQ_AR_c9103/f1p0/2951	3.7949	0.0036322
					i3_LQ_AR_c32929/f1p0/3021	-2.8798	0.0002802
					i4_LQ_AR_c17206/f1p0/4090	-1.0347	0.00089889
					i3_HQ_AR_c17849/f3p13/3561	4.7444	5.1183e-194
					i2_LQ_AR_c4653/f1p0/2154	1.0157	4.1016e-13
					i1_LQ_AR_c37359/f1p1/1171	1.2065	0.017438
					i1_LQ_AR_c7994/f1p2/2108	-2.0943	6.0389e-35
					i4_LQ_AR_c18809/f1p0/4498	-2.0071	5.2255e-07
					i4_LQ_AR_c24665/f1p0/4227	3.5309	2.1488e-20
					i4_LQ_AR_c6544/f1p1/4120	1.2121	3.8836e-13
					i3_LQ_AR_c5883/f1p0/3842	2.3203	2.1341e-06
					i4_LQ_AR_c6344/f1p0/4379	3.3119	6.1975e-41
					i3_LQ_AR_c33034/f1p0/3022	3.7348	0.018236
					i3_HQ_AR_c42869/f2p7/3648	4.4387	2.6336e-202
					i3_LQ_AR_c7944/f1p0/3674	Inf	0.001566
					i4_LQ_AR_c15983/f1p2/4227	6.4054	4.9977e-10
					i3_LQ_AR_c38759/f1p0/3514	5.1351	0.00049335
					i3_LQ_AR_c5455/f1p0/3295	3.2501	0.0099018
					i2_LQ_AR_c15886/f1p1/2099	0.98817	1.7645e-12
					i3_LQ_AR_c22136/f1p0/3805	4.0808	0.015585
					i4_HQ_AR_c26299/f2p0/4137	Inf	0.00091672
					i2_LQ_AR_c10119/f1p0/2641	0.96636	7.4201e-07
					i1_LQ_AR_c28064/f1p1/1511	1.1515	0.0016352
					i3_LQ_AR_c22435/f1p1/3527	3.5065	0.011573
					i2_HQ_AR_c3111/f3p0/2708	-4.7368	1.2642e-69
					i3_HQ_AR_c18240/f4p0/3577	0.44757	0.0051905
					i3_LQ_AR_c11389/f1p1/3504	3.461	0.0048386
					i3_LQ_AR_c30215/f1p0/3361	3.0184	3.2787e-22
					i3_LQ_AR_c35796/f1p2/3590	3.8894	0.0035857
					i3_LQ_AR_c6511/f1p1/3420	-0.8699	0.020398
					i3_LQ_AR_c37848/f1p6/3853	4.2585	2.3628e-20
					i1_HQ_AR_c47923/f4p0/1856	0.7163	6.9958e-08
					i1_LQ_AR_c7016/f1p2/1832	0.45965	0.0052506
					i3_LQ_AR_c43295/f1p0/3623	4.6667	3.3832e-05
					i3_LQ_AR_c32491/f1p0/3076	Inf	2.9716e-06
					i3_LQ_AR_c20266/f1p2/3148	3.3404	1.2291e-29
					i3_LQ_AR_c30470/f1p0/3697	4.3371	0.009551
					i2_LQ_AR_c10241/f1p0/2763	1.8247	1.3107e-06
					i2_LQ_AR_c17024/f1p0/2038	-2.139	2.7628e-31
					i3_LQ_AR_c11422/f1p0/3512	5.8082	4.47e-07
					i3_LQ_AR_c24023/f1p0/3545	5.1459	0.0018364
					i1_LQ_AR_c3527/f1p0/1495	-0.94625	0.0012617
					i3_LQ_AR_c16322/f1p0/3108	Inf	1.7313e-06
					i3_LQ_AR_c8108/f1p0/3808	3.8618	1.4105e-09
					i4_LQ_AR_c19665/f1p0/4105	1.9477	9.0117e-11
					i3_LQ_AR_c15942/f1p2/3081	-0.98504	2.9247e-10
					i2_LQ_AR_c5396/f1p0/2640	3.9921	1.0109e-07
					i1_HQ_AR_c497/f20p4/1722	0.89421	1.6582e-12
					i5_LQ_AR_c5365/f1p14/5701	3.3377	0.016574
					i4_LQ_AR_c22923/f1p0/4189	3.7247	0.00036991
					i3_LQ_AR_c39593/f1p17/4016	3.8735	2.1416e-05
					i2_LQ_AR_c15756/f1p0/2070	1.1007	2.6646e-05
					i1_LQ_AR_c4711/f1p2/1958	0.88351	1.3551e-06
					i2_LQ_AR_c7378/f1p1/2342	0.90326	2.7174e-05
					i3_LQ_AR_c30534/f1p0/3921	4.3703	9.678e-07
					i3_LQ_AR_c10338/f1p0/3848	-2.2775	0.0023928
					i3_LQ_AR_c1832/f1p1/3685	3.4604	1.7305e-10
					i3_LQ_AR_c11911/f1p1/3984	-0.50647	0.0099758
					i1_LQ_AR_c40497/f1p2/1758	-1.6034	8.1806e-05
					i1_HQ_AR_c18183/f2p1/1974	1.066	5.4603e-07
					i3_LQ_AR_c7461/f1p2/3458	4.1719	6.3134e-09
					i3_LQ_AR_c38999/f1p2/3537	Inf	2.8776e-19
					i2_LQ_AR_c16937/f1p0/2040	1.7321	1.1179e-34
					i2_LQ_AR_c2286/f1p0/2769	2.16	0.021427
					i7_LQ_AR_c1491/f1p0/7024	Inf	0.0085357
					i1_LQ_AR_c11528/f1p0/1549	-0.72517	2.5047e-06
					i3_LQ_AR_c18561/f2p1/3740	7.0508	1.9244e-07
					i3_LQ_AR_c22092/f1p0/3605	4.4677	2.4435e-05
					i5_LQ_AR_c4824/f1p4/5111	3.0165	3.8067e-08
					i1_HQ_AR_c1710/f8p2/1842	1.8975	3.1118e-41
					i5_LQ_AR_c4167/f1p6/5441	1.9694	9.4539e-09
					i3_LQ_AR_c37009/f1p11/3635	3.4217	0.0023919
					i1_LQ_AR_c7659/f2p0/1557	-1.2895	8.4798e-20
					i3_LQ_AR_c30541/f1p0/3767	1.6449	3.9719e-23
					i4_LQ_AR_c27063/f1p12/4022	5.7272	7.296e-07
					i2_LQ_AR_c3932/f1p0/2265	-0.62036	0.0086679
					i3_HQ_AR_c18370/f2p2/3789	1.1655	0.0075348
					i2_LQ_AR_c6694/f1p2/2106	-2.5319	3.4747e-10
					i1_LQ_AR_c35938/f1p1/1678	0.58379	0.00018663
					i4_LQ_AR_c5468/f1p0/4198	Inf	0.0025047
					i3_HQ_AR_c43220/f3p5/3635	5.5407	0.0029097
					i3_LQ_AR_c21960/f1p2/3621	1.5994	4.6423e-07
					i3_LQ_AR_c4387/f1p0/3583	4.4571	3.9975e-05
					i1_HQ_AR_c964/f24p4/1728	0.61746	0.0002361
					i1_LQ_AR_c2720/f1p0/1909	3.4348	3.5192e-07
					i1_LQ_AR_c26261/f1p3/1737	0.46685	0.010982
					i2_LQ_AR_c3420/f1p0/2916	-1.8345	0.00047928
					i1_LQ_AR_c54468/f1p6/1464	1.1331	4.8088e-15
					i3_LQ_AR_c36343/f1p0/3803	3.6525	1.1129e-15
					i2_LQ_AR_c15700/f1p0/2093	0.60891	0.012411
					i1_LQ_AR_c12636/f1p0/1706	-0.77022	0.0098205
					i3_HQ_AR_c5557/f2p0/3561	3.4876	1.5834e-06
					i1_LQ_AR_c23082/f1p0/1482	1.8058	0.011631
					i3_LQ_AR_c8462/f1p0/3843	Inf	0.0064372
					i3_LQ_AR_c25190/f1p1/3680	Inf	0.00023229
					i3_LQ_AR_c21091/f1p4/3621	4.5138	2.424e-205
					i3_LQ_AR_c27023/f1p0/3550	4.8817	3.9212e-10
					i4_HQ_AR_c1458/f2p0/4766	2.7168	1.9401e-24
					i3_LQ_AR_c21759/f1p3/3857	2.7336	1.6443e-06
					i3_LQ_AR_c21971/f1p0/3947	2.1533	5.8888e-12
					i4_LQ_AR_c3844/f1p0/4432	Inf	0.0016438
					i3_LQ_AR_c12845/f1p0/3562	3.5693	3.1422e-10
					i1_LQ_AR_c12353/f1p95/1602	3.0215	3.2026e-11
					i1_LQ_AR_c40818/f1p0/1456	1.3063	2.0759e-16
					i3_HQ_AR_c43186/f22p0/3686	3.5031	1.6359e-127
					i2_HQ_AR_c14602/f2p0/2235	8.8074	2.3119e-84
					i3_HQ_AR_c1775/f2p12/3694	2.8601	4.7062e-06
					i4_LQ_AR_c25594/f1p0/4987	5.3598	2.6851e-05
					i3_LQ_AR_c43270/f1p0/3596	4.6975	0.0039508
					i2_LQ_AR_c25220/f1p0/2211	-3.0203	4.013e-46
					i5_LQ_AR_c6470/f1p0/5346	4.8745	1.8599e-08
					i3_LQ_AR_c29179/f1p0/3998	1.4377	4.5874e-06
					i2_LQ_AR_c26371/f1p0/2300	0.7505	0.0044417
					i1_LQ_AR_c37009/f1p11/1950	1.8383	3.7624e-39
					i2_LQ_AR_c27077/f1p0/2967	-2.2563	4.9414e-11
					i4_LQ_AR_c10099/f1p0/4263	1.7445	1.7655e-09
					i3_LQ_AR_c10692/f1p11/3289	1.7209	1.0519e-34
					i1_LQ_AR_c33912/f1p6/1842	1.1215	0.00067493
					i3_LQ_AR_c14206/f1p15/3200	Inf	0.00059483
					i1_HQ_AR_c49080/f48p11/1826	1.7857	1.4327e-33
					i1_LQ_AR_c19499/f1p0/1849	0.84009	6.4663e-11
					i3_HQ_AR_c30509/f2p0/3951	3.871	5.0966e-07
					i1_HQ_AR_c49767/f2p6/2068	0.98637	0.00025257
					i3_HQ_AR_c42404/f5p0/3470	-0.56719	7.9848e-06
					i2_HQ_AR_c2147/f3p0/2537	-1.5634	2.1524e-13
					i4_LQ_AR_c10749/f1p0/4129	3.6229	0.0076128
					i1_LQ_AR_c11583/f2p1/1498	1.0019	5.2011e-12
					i3_HQ_AR_c1536/f2p0/3470	6.4449	9.8838e-32
					i1_LQ_AR_c31782/f25p3/1675	0.59484	0.00028702
					i4_HQ_AR_c1396/f2p0/4210	3.9947	4.8491e-18
					i3_LQ_AR_c26799/f1p1/3449	Inf	4.7225e-06
					i4_LQ_AR_c6375/f1p0/4443	3.689	5.471e-06
					i0_LQ_AR_c9249/f1p2/939	1.1871	3.5658e-15
					i2_LQ_AR_c24250/f1p0/2948	-0.43248	0.017765
					i2_LQ_AR_c16711/f1p0/2054	-3.1815	0.0012049
					i1_LQ_AR_c22656/f1p0/1680	1.3809	3.8843e-11
					i2_LQ_AR_c26931/f1p5/2100	1.7655	8.7807e-38
					i4_LQ_AR_c4910/f1p0/4167	-1.1376	0.0035097
					i0_LQ_AR_c8171/f1p1/800	-3.8849	7.7669e-07
					i4_LQ_AR_c29093/f1p0/4036	Inf	1.0577e-06
					i3_LQ_AR_c13359/f1p0/3584	4.3244	8.862e-21
					i2_LQ_AR_c4775/f1p0/2588	-1.6102	2.5924e-16
					i3_HQ_AR_c42787/f24p0/3656	3.8326	1.1753e-140
					i1_HQ_AR_c2020/f4p2/1949	-2.2027	4.2395e-44
					i3_LQ_AR_c29291/f1p0/3464	3.8087	1.4078e-10
					i3_LQ_AR_c26525/f1p0/3450	Inf	0.0063731
					i3_LQ_AR_c35950/f1p0/3490	Inf	0.017211
					i2_LQ_AR_c18767/f1p0/2529	-4.7557	4.4528e-20
					i2_HQ_AR_c3254/f3p1/2733	1.2519	1.1264e-20
					i2_LQ_AR_c16552/f1p2/1985	0.90052	3.1529e-12
					i1_HQ_AR_c675/f4p1/1846	1.3827	7.7037e-24
					i1_LQ_AR_c22552/f1p9/1942	1.7101	0.011342
					i1_LQ_AR_c19111/f1p0/1170	-1.3012	1.9544e-08
					i3_LQ_AR_c9043/f1p1/3844	4.5699	2.1699e-06
					i3_LQ_AR_c14720/f1p0/3795	3.5153	0.00033542
					i3_LQ_AR_c36698/f1p1/3434	3.318	0.00098346
					i3_LQ_AR_c21983/f1p1/3925	4.0122	2.689e-07
					i3_HQ_AR_c7698/f2p0/3539	6.4416	2.3979e-17
					i1_LQ_AR_c45772/f1p4/1616	0.57647	0.0026739
					i1_LQ_AR_c41595/f1p0/1681	2.918	2.3528e-10
					i4_LQ_AR_c16688/f1p0/4146	4.0142	0.0026679
					i1_LQ_AR_c37866/f1p0/1339	1.333	1.466e-17
					i3_LQ_AR_c20406/f1p17/3698	3.7645	3.1815e-10
					i3_LQ_AR_c19075/f1p0/3645	4.4784	0.00011232
					i3_LQ_AR_c39828/f1p0/3214	4.0808	2.6283e-13
					i5_LQ_AR_c7446/f1p1/5387	3.0886	4.1768e-06
					i3_LQ_AR_c7662/f1p0/3470	Inf	5.9823e-05
					i3_LQ_AR_c8994/f1p0/3620	3.9924	4.5652e-08
					i3_LQ_AR_c3094/f1p0/3647	3.8996	2.1349e-37
					i3_LQ_AR_c34799/f1p0/3540	3.2837	1.023e-44
					i2_LQ_AR_c8599/f1p28/2652	Inf	9.737e-06
					i1_LQ_AR_c8906/f1p0/1489	-1.3931	8.3889e-12
					i4_LQ_AR_c2036/f1p3/4148	3.9562	1.2078e-08
					i2_LQ_AR_c5008/f1p0/2417	-1.0442	3.6064e-10
					i1_LQ_AR_c47282/f1p0/1371	0.67266	0.0022305
					i2_LQ_AR_c15757/f1p0/2041	-2.5368	2.61e-69
					i1_LQ_AR_c36819/f1p5/1836	1.0716	2.1697e-08
					i3_HQ_AR_c30908/f2p0/3669	Inf	1.0269e-07
					i3_LQ_AR_c38338/f1p0/3984	5.4531	2.9041e-09
					i2_LQ_AR_c20617/f1p1/2941	1.9055	0.0045557
					i1_LQ_AR_c51941/f1p91/1084	4.6282	1.2378e-07
					i3_LQ_AR_c13205/f1p0/3647	Inf	0.010572
					i3_LQ_AR_c20333/f1p1/3618	4.5419	8.0765e-22
					i3_LQ_AR_c42862/f1p2/3606	4.4726	6.1245e-07
					i3_LQ_AR_c25545/f1p1/3513	3.7551	0.0003077
					i2_LQ_AR_c7643/f1p0/2858	Inf	0.017503
	Phenylalanine metabolism	104	75	29	i1_LQ_AR_c37689/f1p1/1943	2.2389	8.9663e-58
					i2_LQ_AR_c13555/f1p0/2426	-0.574	0.014049
					i1_LQ_AR_c48217/f2p1/1504	1.4376	0.0048835
					i1_LQ_AR_c13056/f1p6/1701	0.69133	0.0059552
					i1_HQ_AR_c53592/f46p4/1724	2.3845	2.399e-65
					i1_HQ_AR_c1762/f4p4/1473	-0.98258	4.6935e-09
					i1_LQ_AR_c9260/f1p1/1896	1.6648	1.2892e-06
					i1_LQ_AR_c20247/f1p9/1956	3.4716	0.0020606
					i1_HQ_AR_c24889/f2p11/1829	1.3393	0.00040174
					i2_LQ_AR_c24249/f1p0/2195	-1.9388	7.6487e-07
					i1_LQ_AR_c18605/f1p1/1962	2.2151	2.2094e-12
					i2_LQ_AR_c16238/f1p2/2034	0.58724	0.0030543
					i4_HQ_AR_c27947/f2p0/4081	-2.0501	3.9081e-07
					i4_LQ_AR_c13112/f1p0/4959	1.0269	9.5478e-08
					i1_LQ_AR_c15939/f1p2/1063	-1.1727	1.1493e-13
					i1_HQ_AR_c54332/f3p2/1738	2.1767	2.3119e-42
					i1_LQ_AR_c21546/f1p5/1826	1.437	4.749e-29
					i1_LQ_AR_c23411/f1p6/1622	0.66293	0.019801
					i2_HQ_AR_c1814/f6p0/2474	3.6256	9.5127e-120
					i5_LQ_AR_c10591/f1p31/5071	-1.6738	4.5648e-06
					i1_LQ_AR_c18933/f1p0/1626	-1.2851	9.0124e-08
					i1_LQ_AR_c44887/f2p1/1076	2.3404	1.5858e-69
					i1_LQ_AR_c36220/f1p1/1199	-1.7454	2.0615e-09
					i1_LQ_AR_c15603/f1p1/1000	2.8982	1.4107e-06
					i1_LQ_AR_c40268/f1p5/1776	1.1243	3.5342e-19
					i1_LQ_AR_c44057/f1p7/1616	1.3836	0.013034
					i1_LQ_AR_c23021/f1p7/1800	1.1519	1.0777e-08
					i1_HQ_AR_c33583/f2p6/1726	2.333	5.0816e-09
					i1_LQ_AR_c3982/f1p1/1648	1.9226	1.1972e-46
					i1_LQ_AR_c57510/f1p1/1007	0.53389	0.00082291
					i3_LQ_AR_c2299/f1p1/3634	-2.104	7.746e-14
					i1_LQ_AR_c12523/f1p0/1524	2.1079	3.6462e-37
					i2_LQ_AR_c12279/f1p0/2605	-0.66184	0.015696
					i1_LQ_AR_c7671/f1p1/1661	1.8956	5.0985e-12
					i2_LQ_AR_c3290/f1p0/3009	-1.0202	0.0034873
					i1_HQ_AR_c14343/f2p1/1887	1.5162	1.7328e-31
					i2_LQ_AR_c28754/f1p0/2102	-1.6302	1.0159e-20
					i1_LQ_AR_c40890/f1p5/1582	1.7055	0.0081327
					i1_LQ_AR_c21581/f1p8/1691	1.2287	0.0038226
					i1_LQ_AR_c8814/f1p1/1992	-1.7818	2.303e-26
					i1_LQ_AR_c22349/f1p6/1923	0.89489	2.1897e-06
					i1_HQ_AR_c569/f20p5/1623	0.92497	5.3971e-13
					i4_LQ_AR_c17082/f1p0/4052	-1.1761	0.00050361
					i2_LQ_AR_c21619/f1p9/2528	0.60366	0.00037946
					i1_LQ_AR_c52053/f1p4/1729	1.3439	0.00025838
					i2_HQ_AR_c29544/f2p0/2036	-0.46052	0.0089855
					i1_LQ_AR_c36341/f1p11/1885	2.744	5.5876e-05
					i1_HQ_AR_c36663/f5p3/1688	1.9417	1.0036e-47
					i1_LQ_AR_c36870/f1p5/1709	3.3356	5.4928e-05
					i1_LQ_AR_c53843/f1p8/1316	0.86483	2.0498e-11
					i1_LQ_AR_c37577/f1p4/1682	1.1458	7.3989e-13
					i1_LQ_AR_c35763/f1p0/1494	2.083	0.0015789
					i3_LQ_AR_c36167/f1p0/3236	0.59732	0.0073065
					i3_LQ_AR_c19629/f1p1/3779	-2.3855	2.1996e-21
					i1_HQ_AR_c6563/f3p1/1521	-2.2057	4.3428e-16
					i1_LQ_AR_c8544/f1p1/1924	-1.7082	8.1287e-31
					i1_LQ_AR_c34435/f1p0/1721	1.3776	0.0079109
					i2_HQ_AR_c18301/f2p0/2660	0.31291	0.017788
					i1_LQ_AR_c21906/f1p1/1893	2.2202	6.5822e-07
					i1_LQ_AR_c36089/f1p2/1518	2.7165	4.1228e-11
					i1_LQ_AR_c29601/f1p5/1099	1.2672	1.1999e-08
					i3_HQ_AR_c12876/f6p0/3596	1.056	3.8943e-15
					i1_LQ_AR_c44151/f1p6/1807	0.87386	0.011015
					i2_LQ_AR_c3966/f1p2/2653	1.1648	1.7782e-08
					i1_LQ_AR_c5236/f1p9/1621	2.3054	1.1428e-10
					i1_LQ_AR_c30792/f1p3/1051	1.0639	2.1063e-08
					i1_LQ_AR_c27797/f1p0/1562	-0.492	0.015845
					i3_LQ_AR_c26096/f1p2/3638	0.72037	0.0032149
					i1_LQ_AR_c21600/f1p0/1822	2.2191	2.2558e-59
					i1_LQ_AR_c12336/f1p3/1539	-1.0304	6.5804e-05
					i2_LQ_AR_c13909/f1p0/2751	0.5787	0.0037349
					i2_LQ_AR_c20461/f1p0/2220	-2.5709	0.00024585
					i2_LQ_AR_c10408/f1p0/2517	1.3087	8.2266e-13
					i1_LQ_AR_c19516/f1p0/1661	2.2168	5.7976e-40
					i3_LQ_AR_c36986/f1p0/3438	3.0696	0.0068804
					i1_LQ_AR_c9178/f1p0/1416	-1.7342	1.6254e-09
					i0_LQ_AR_c8267/f1p0/874	-1.5789	2.1856e-15
					i1_LQ_AR_c8317/f1p2/1987	1.1336	1.7698e-08
					i1_LQ_AR_c25683/f1p7/1827	0.72767	0.015426
					i1_HQ_AR_c1249/f14p4/1511	-1.1855	3.3574e-17
					i1_HQ_AR_c1168/f10p2/1723	-1.2307	5.4304e-20
					i1_LQ_AR_c24123/f1p1/1553	2.5314	1.1482e-39
					i1_HQ_AR_c53528/f43p4/1844	0.3971	0.0024524
					i1_LQ_AR_c31230/f1p0/1028	3.7936	9.063e-64
					i2_HQ_AR_c340/f23p0/2434	0.52772	8.8957e-05
					i1_LQ_AR_c10625/f1p0/1882	-1.6238	6.2105e-11
					i1_LQ_AR_c14596/f1p2/1781	1.0719	0.00016119
					i1_HQ_AR_c48902/f13p1/1066	2.0157	5.3625e-54
					i1_LQ_AR_c4398/f1p5/1577	2.1929	0.012425
					i1_LQ_AR_c19195/f1p5/1694	1.1654	1.0735e-19
					i3_LQ_AR_c5616/f1p0/3835	3.3721	1.3763e-10
					i1_LQ_AR_c50446/f1p3/1569	3.5045	0.00013599
					i2_LQ_AR_c4140/f1p0/2830	0.9421	0.0035159
					i1_LQ_AR_c26135/f1p4/1960	0.91102	2.66e-07
					i1_LQ_AR_c13250/f1p0/1925	-0.59743	0.0036369
					i2_LQ_AR_c13997/f1p0/2844	-0.85933	0.0061464
					i1_HQ_AR_c41500/f2p4/1869	0.43878	0.0030709
					i2_LQ_AR_c16427/f1p0/2104	2.2811	2.399e-17
					i1_LQ_AR_c38442/f1p0/1886	2.1585	1.6866e-49
					i1_HQ_AR_c54137/f131p10/1662	0.70297	8.9475e-07
					i1_LQ_AR_c21535/f1p1/1669	2.3375	2.4387e-67
					i5_LQ_AR_c7894/f1p0/5078	-1.9296	2.9548e-05
					i1_LQ_AR_c3902/f1p5/1669	1.3518	6.5249e-26
					i1_LQ_AR_c51986/f1p7/1646	0.59366	0.00029282
	Phenylalanine, tyrosine and tryptophan biosynthesis	106	51	55	i1_LQ_AR_c48217/f2p1/1504	1.4376	0.0048835
					i1_LQ_AR_c39621/f1p0/1456	0.57599	0.0013352
					i4_LQ_AR_c14062/f1p0/4130	0.88133	1.0021e-07
					i2_LQ_AR_c28370/f1p0/2019	0.89988	1.6022e-06
					i1_HQ_AR_c53592/f46p4/1724	2.3845	2.399e-65
					i1_HQ_AR_c1762/f4p4/1473	-0.98258	4.6935e-09
					i2_LQ_AR_c19989/f1p5/2425	-1.5794	1.0816e-24
					i1_LQ_AR_c9260/f1p1/1896	1.6648	1.2892e-06
					i1_LQ_AR_c20247/f1p9/1956	3.4716	0.0020606
					i5_LQ_AR_c10591/f1p31/5071	-1.6738	4.5648e-06
					i3_LQ_AR_c32371/f1p0/3077	-2.6044	7.6886e-22
					i0_LQ_AR_c1393/f1p0/898	-2.3867	1.5018e-27
					i3_LQ_AR_c28512/f1p0/3642	-1.5006	4.8548e-05
					i1_LQ_AR_c5236/f1p9/1621	2.3054	1.1428e-10
					i1_HQ_AR_c54332/f3p2/1738	2.1767	2.3119e-42
					i2_LQ_AR_c23793/f1p0/2177	0.43724	0.013958
					i1_LQ_AR_c21546/f1p5/1826	1.437	4.749e-29
					i2_LQ_AR_c8321/f1p0/2793	-1.1041	0.011852
					i1_LQ_AR_c3327/f1p0/1618	-0.9316	4.3496e-11
					i1_LQ_AR_c25356/f1p0/1442	-1.0336	0.0013079
					i1_HQ_AR_c24889/f2p11/1829	1.3393	0.00040174
					i1_LQ_AR_c36220/f1p1/1199	-1.7454	2.0615e-09
					i2_LQ_AR_c20267/f1p0/2152	-1.9506	1.3867e-12
					i1_LQ_AR_c39800/f1p1/1928	-2.8614	5.9815e-43
					i1_LQ_AR_c34230/f1p1/1880	0.51708	0.00021887
					i3_LQ_AR_c6019/f1p2/3665	-2.2597	0.00033991
					i5_LQ_AR_c9656/f1p0/5493	-1.8034	4.1444e-05
					i1_HQ_AR_c33583/f2p6/1726	2.333	5.0816e-09
					i2_LQ_AR_c18485/f1p5/2093	-2.6089	1.3187e-36
					i1_LQ_AR_c3982/f1p1/1648	1.9226	1.1972e-46
					i1_LQ_AR_c9723/f1p0/1818	-1.3346	4.4048e-11
					i1_LQ_AR_c12523/f1p0/1524	2.1079	3.6462e-37
					i1_LQ_AR_c28017/f1p1/2027	-1.3521	0.00043198
					i1_LQ_AR_c40268/f1p5/1776	1.1243	3.5342e-19
					i1_HQ_AR_c18152/f2p1/1887	0.78384	7.0552e-10
					i1_LQ_AR_c41078/f1p0/1598	-1.8678	1.1455e-27
					i1_HQ_AR_c14343/f2p1/1887	1.5162	1.7328e-31
					i2_LQ_AR_c8337/f1p1/2250	1.2973	7.7259e-22
					i2_LQ_AR_c20347/f1p0/2229	-3.0027	1.8344e-35
					i1_LQ_AR_c40890/f1p5/1582	1.7055	0.0081327
					i1_LQ_AR_c35350/f1p0/1358	Inf	0.0064372
					i1_HQ_AR_c6563/f3p1/1521	-2.2057	4.3428e-16
					i1_LQ_AR_c43760/f2p0/1776	-1.803	3.5089e-07
					i1_HQ_AR_c569/f20p5/1623	0.92497	5.3971e-13
					i4_LQ_AR_c17082/f1p0/4052	-1.1761	0.00050361
					i1_LQ_AR_c3904/f1p0/1847	1.0783	1.6518e-07
					i1_LQ_AR_c39703/f1p0/1734	-0.99561	1.6219e-05
					i1_LQ_AR_c3282/f1p0/1591	-2.2587	1.5908e-09
					i1_HQ_AR_c1240/f6p0/1699	-2.4331	2.1668e-26
					i1_HQ_AR_c36663/f5p3/1688	1.9417	1.0036e-47
					i1_LQ_AR_c36870/f1p5/1709	3.3356	5.4928e-05
					i2_LQ_AR_c17014/f1p0/2068	-2.0755	1.8778e-32
					i2_LQ_AR_c11603/f1p3/2568	-1.0602	6.1375e-10
					i2_LQ_AR_c15762/f1p0/2060	-1.5627	1.3856e-09
					i1_LQ_AR_c29942/f1p1/1102	-1.5388	6.9983e-18
					i1_LQ_AR_c37577/f1p4/1682	1.1458	7.3989e-13
					i0_LQ_AR_c13246/f1p2/862	-2.5283	0.0019536
					i1_LQ_AR_c25135/f1p0/1837	-0.3316	0.0163
					i1_HQ_AR_c48109/f3p0/1139	-0.7075	1.1199e-06
					i3_LQ_AR_c36167/f1p0/3236	0.59732	0.0073065
					i1_LQ_AR_c8544/f1p1/1924	-1.7082	8.1287e-31
					i1_LQ_AR_c21906/f1p1/1893	2.2202	6.5822e-07
					i1_LQ_AR_c36089/f1p2/1518	2.7165	4.1228e-11
					i1_LQ_AR_c29601/f1p5/1099	1.2672	1.1999e-08
					i1_LQ_AR_c45837/f1p0/1066	1.8916	2.6221e-33
					i1_HQ_AR_c18040/f3p0/1477	-0.73384	2.7642e-06
					i1_LQ_AR_c30792/f1p3/1051	1.0639	2.1063e-08
					i1_LQ_AR_c27797/f1p0/1562	-0.492	0.015845
					i3_LQ_AR_c26096/f1p2/3638	0.72037	0.0032149
					i1_LQ_AR_c20523/f1p0/1707	1.699	1.473e-13
					i1_LQ_AR_c38086/f1p0/1638	-0.85054	2.5969e-09
					i1_LQ_AR_c21983/f1p1/1379	-0.35304	0.011471
					i1_LQ_AR_c21600/f1p0/1822	2.2191	2.2558e-59
					i2_LQ_AR_c13909/f1p0/2751	0.5787	0.0037349
					i1_LQ_AR_c21691/f1p0/1159	-1.1199	7.9452e-06
					i2_LQ_AR_c20461/f1p0/2220	-2.5709	0.00024585
					i1_HQ_AR_c34829/f2p0/1671	-0.42009	0.0022342
					i2_LQ_AR_c10408/f1p0/2517	1.3087	8.2266e-13
					i1_LQ_AR_c11809/f1p1/1647	-0.42108	0.0018915
					i1_LQ_AR_c9178/f1p0/1416	-1.7342	1.6254e-09
					i1_LQ_AR_c29714/f1p0/1055	-1.1279	2.2153e-15
					i1_HQ_AR_c1249/f14p4/1511	-1.1855	3.3574e-17
					i2_LQ_AR_c27480/f3p6/2058	-0.34451	0.010467
					i1_HQ_AR_c1168/f10p2/1723	-1.2307	5.4304e-20
					i0_HQ_AR_c28182/f2p0/962	-1.8207	2.9641e-31
					i1_LQ_AR_c10625/f1p0/1882	-1.6238	6.2105e-11
					i1_LQ_AR_c14596/f1p2/1781	1.0719	0.00016119
					i1_HQ_AR_c17777/f2p0/1387	-2.3525	2.2591e-28
					i1_HQ_AR_c2058/f6p1/1177	1.0748	5.7102e-12
					i1_LQ_AR_c4398/f1p5/1577	2.1929	0.012425
					i1_LQ_AR_c19195/f1p5/1694	1.1654	1.0735e-19
					i1_LQ_AR_c50446/f1p3/1569	3.5045	0.00013599
					i0_LQ_AR_c43303/f1p0/973	-1.0142	9.4446e-07
					i1_LQ_AR_c44065/f1p1/1913	1.3219	0.011498
					i1_LQ_AR_c22104/f1p0/1687	1.0305	8.1151e-06
					i1_LQ_AR_c26135/f1p4/1960	0.91102	2.66e-07
					i0_LQ_AR_c4795/f1p0/801	-1.4539	5.1082e-14
					i1_HQ_AR_c47962/f6p0/1950	1.15	1.6181e-08
					i2_LQ_AR_c4929/f1p0/2397	-1.2829	2.7302e-06
					i1_LQ_AR_c12336/f1p3/1539	-1.0304	6.5804e-05
					i1_LQ_AR_c31569/f5p0/1475	-1.1368	2.1574e-14
					i1_LQ_AR_c36341/f1p11/1885	2.744	5.5876e-05
					i1_LQ_AR_c21535/f1p1/1669	2.3375	2.4387e-67
					i5_LQ_AR_c7894/f1p0/5078	-1.9296	2.9548e-05
					i1_LQ_AR_c3902/f1p5/1669	1.3518	6.5249e-26
					i1_LQ_AR_c17924/f1p1/1309	0.61895	0.00062235
	Tryptophan metabolism	139	71	68	i5_LQ_AR_c8617/f1p140/5494	1.7086	5.0963e-06
					i1_HQ_AR_c33205/f4p6/1521	-0.74897	7.8232e-09
					i1_LQ_AR_c41718/f1p0/1591	0.75046	0.015758
					i4_LQ_AR_c16262/f1p0/4108	-0.50462	4.0432e-05
					i1_LQ_AR_c9796/f1p1/1429	-2.6037	0.00050696
					i5_HQ_AR_c11591/f2p0/5086	Inf	0.020067
					i1_LQ_AR_c6018/f1p6/1972	1.7462	1.1758e-09
					i1_HQ_AR_c17791/f3p3/1322	-1.0741	1.455e-14
					i1_LQ_AR_c47593/f1p0/1078	1.0036	0.00024299
					i2_LQ_AR_c16937/f1p0/2040	1.7321	1.1179e-34
					i7_LQ_AR_c1207/f1p0/7961	-2.0231	0.0064794
					i3_LQ_AR_c20181/f1p7/3206	1.7262	1.7969e-40
					i1_LQ_AR_c37476/f1p2/1841	0.92087	3.5731e-10
					i4_HQ_AR_c27947/f2p0/4081	-2.0501	3.9081e-07
					i2_LQ_AR_c21924/f1p0/2406	2.7949	2.1211e-25
					i3_LQ_AR_c26296/f1p1/3455	-0.90613	0.0011866
					i2_LQ_AR_c27890/f1p0/2027	1.3356	1.0912e-13
					i1_LQ_AR_c25191/f1p0/1811	-2.1062	1.6948e-13
					i1_HQ_AR_c47827/f13p6/1773	1.4763	1.2685e-30
					i3_LQ_AR_c25719/f1p0/3567	2.9954	1.7725e-06
					i2_LQ_AR_c7253/f1p0/2878	3.5941	0.0079243
					i1_LQ_AR_c18933/f1p0/1626	-1.2851	9.0124e-08
					i2_LQ_AR_c16758/f1p0/2046	-2.9536	1.2317e-09
					i2_LQ_AR_c16837/f1p0/2042	-2.2208	3.3098e-23
					i1_LQ_AR_c37496/f1p3/1754	0.94175	0.00032256
					i2_LQ_AR_c9103/f1p0/2951	3.7949	0.0036322
					i2_LQ_AR_c14198/f1p0/2476	-1.843	0.0058653
					i1_HQ_AR_c17385/f10p7/1796	1.2395	4.0329e-22
					i3_LQ_AR_c4495/f1p1/4008	3.9629	2.0913e-08
					i2_LQ_AR_c4653/f1p0/2154	1.0157	4.1016e-13
					i1_LQ_AR_c37359/f1p1/1171	1.2065	0.017438
					i1_LQ_AR_c7994/f1p2/2108	-2.0943	6.0389e-35
					i4_LQ_AR_c6544/f1p1/4120	1.2121	3.8836e-13
					i2_LQ_AR_c2864/f1p2/2820	-2.0399	3.3493e-07
					i3_LQ_AR_c32929/f1p0/3021	-2.8798	0.0002802
					i2_LQ_AR_c18767/f1p0/2529	-4.7557	4.4528e-20
					i2_LQ_AR_c17024/f1p0/2038	-2.139	2.7628e-31
					i1_HQ_AR_c49080/f48p11/1826	1.7857	1.4327e-33
					i3_LQ_AR_c12027/f1p1/4024	-2.2348	5.8758e-65
					i2_LQ_AR_c15886/f1p1/2099	0.98817	1.7645e-12
					i1_LQ_AR_c22656/f1p0/1680	1.3809	3.8843e-11
					i1_LQ_AR_c28064/f1p1/1511	1.1515	0.0016352
					i1_LQ_AR_c43691/f1p3/1639	0.63445	0.00070718
					i2_LQ_AR_c26079/f1p0/2931	-4.0967	0.0052605
					i3_LQ_AR_c6634/f1p0/4010	0.62528	0.018996
					i4_HQ_AR_c14675/f2p0/4198	-0.94526	0.0018644
					i3_LQ_AR_c6511/f1p1/3420	-0.8699	0.020398
					i1_LQ_AR_c7016/f1p2/1832	0.45965	0.0052506
					i5_LQ_AR_c10101/f1p0/5859	1.7722	0.0035664
					i1_LQ_AR_c40341/f1p0/1565	0.98336	2.1011e-13
					i1_HQ_AR_c497/f20p4/1722	0.89421	1.6582e-12
					i3_LQ_AR_c20266/f1p2/3148	3.3404	1.2291e-29
					i2_LQ_AR_c10241/f1p0/2763	1.8247	1.3107e-06
					i1_HQ_AR_c33342/f3p0/1411	0.77295	0.00026353
					i5_LQ_AR_c4167/f1p6/5441	1.9694	9.4539e-09
					i4_LQ_AR_c19665/f1p0/4105	1.9477	9.0117e-11
					i3_LQ_AR_c15942/f1p2/3081	-0.98504	2.9247e-10
					i2_LQ_AR_c5396/f1p0/2640	3.9921	1.0109e-07
					i2_LQ_AR_c30882/f1p0/2001	-0.73755	0.0021571
					i4_LQ_AR_c26884/f1p1/4017	-4.1705	4.2815e-05
					i2_LQ_AR_c15756/f1p0/2070	1.1007	2.6646e-05
					i1_LQ_AR_c4711/f1p2/1958	0.88351	1.3551e-06
					i4_HQ_AR_c27689/f4p3/4107	-1.6644	5.9576e-33
					i1_LQ_AR_c40896/f1p5/1806	1.3134	6.596e-24
					i3_LQ_AR_c11911/f1p1/3984	-0.50647	0.0099758
					i2_LQ_AR_c2286/f1p0/2769	2.16	0.021427
					i1_LQ_AR_c21823/f1p5/1861	-4.3116	1.6908e-55
					i2_LQ_AR_c6458/f1p0/2538	6.4405	2.9562e-105
					i1_LQ_AR_c11528/f1p0/1549	-0.72517	2.5047e-06
					i1_HQ_AR_c1710/f8p2/1842	1.8975	3.1118e-41
					i1_HQ_AR_c2259/f2p2/1407	-0.96978	1.0949e-05
					i1_LQ_AR_c7659/f2p0/1557	-1.2895	8.4798e-20
					i1_LQ_AR_c41069/f1p0/1868	1.3652	1.6966e-06
					i2_LQ_AR_c6694/f1p2/2106	-2.5319	3.4747e-10
					i1_LQ_AR_c35938/f1p1/1678	0.58379	0.00018663
					i3_LQ_AR_c33067/f1p0/3025	-0.76477	0.00016898
					i1_LQ_AR_c2720/f1p0/1909	3.4348	3.5192e-07
					i1_LQ_AR_c26261/f1p3/1737	0.46685	0.010982
					i2_LQ_AR_c20761/f1p1/2301	-0.45787	0.0029949
					i1_LQ_AR_c54468/f1p6/1464	1.1331	4.8088e-15
					i1_LQ_AR_c40497/f1p2/1758	-1.6034	8.1806e-05
					i2_LQ_AR_c15700/f1p0/2093	0.60891	0.012411
					i2_LQ_AR_c20423/f1p0/2427	1.7144	7.4354e-09
					i1_LQ_AR_c23082/f1p0/1482	1.8058	0.011631
					i3_LQ_AR_c27876/f1p4/3869	-3.414	6.3058e-19
					i6_LQ_AR_c3704/f1p0/6113	-2.4547	8.6567e-07
					i6_LQ_AR_c974/f1p2/6377	-2.9273	3.0147e-25
					i4_LQ_AR_c12421/f1p0/4704	#NAME?	0.0069888
					i1_HQ_AR_c17832/f2p3/1383	-0.39	0.016546
					i1_HQ_AR_c964/f24p4/1728	0.61746	0.0002361
					i4_LQ_AR_c9203/f1p0/4321	-1.9537	1.6671e-06
					i4_LQ_AR_c20687/f1p0/4146	-2.041	4.8665e-28
					i2_HQ_AR_c14602/f2p0/2235	8.8074	2.3119e-84
					i1_LQ_AR_c14608/f2p4/1384	-0.42667	0.0032397
					i3_LQ_AR_c16357/f1p0/3090	-5.5407	0.00020933
					i1_LQ_AR_c43494/f1p2/1819	-1.1439	6.8108e-10
					i2_LQ_AR_c25220/f1p0/2211	-3.0203	4.013e-46
					i3_LQ_AR_c29179/f1p0/3998	1.4377	4.5874e-06
					i2_LQ_AR_c26371/f1p0/2300	0.7505	0.0044417
					i1_LQ_AR_c37009/f1p11/1950	1.8383	3.7624e-39
					i2_LQ_AR_c27077/f1p0/2967	-2.2563	4.9414e-11
					i4_LQ_AR_c10099/f1p0/4263	1.7445	1.7655e-09
					i1_LQ_AR_c34962/f1p0/1247	-2.1449	2.5681e-08
					i1_LQ_AR_c33912/f1p6/1842	1.1215	0.00067493
					i4_LQ_AR_c5332/f1p0/4314	-1.1979	2.944e-19
					i1_LQ_AR_c26409/f1p6/1997	-9.9276	4.3888e-55
					i1_HQ_AR_c49767/f2p6/2068	0.98637	0.00025257
					i3_HQ_AR_c42404/f5p0/3470	-0.56719	7.9848e-06
					i1_LQ_AR_c31782/f25p3/1675	0.59484	0.00028702
					i0_LQ_AR_c9249/f1p2/939	1.1871	3.5658e-15
					i2_LQ_AR_c16711/f1p0/2054	-3.1815	0.0012049
					i2_LQ_AR_c26931/f1p5/2100	1.7655	8.7807e-38
					i0_LQ_AR_c8171/f1p1/800	-3.8849	7.7669e-07
					i1_LQ_AR_c24905/f1p2/1360	-1.9977	8.6995e-06
					i1_HQ_AR_c2020/f4p2/1949	-2.2027	4.2395e-44
					i1_HQ_AR_c53524/f4p0/1438	-0.34911	0.0059792
					i1_HQ_AR_c7332/f2p3/1565	-1.201	2.3098e-09
					i2_LQ_AR_c25226/f1p11/2130	3.8246	2.3191e-48
					i2_HQ_AR_c3254/f3p1/2733	1.2519	1.1264e-20
					i2_LQ_AR_c16552/f1p2/1985	0.90052	3.1529e-12
					i1_HQ_AR_c675/f4p1/1846	1.3827	7.7037e-24
					i1_LQ_AR_c22552/f1p9/1942	1.7101	0.011342
					i1_LQ_AR_c19111/f1p0/1170	-1.3012	1.9544e-08
					i6_LQ_AR_c1768/f1p0/6239	1.2011	0.004472
					i3_LQ_AR_c13268/f1p5/3570	-3.7399	4.0451e-17
					i1_LQ_AR_c24526/f1p0/1453	-1.9036	4.1411e-14
					i3_LQ_AR_c10692/f1p11/3289	1.7209	1.0519e-34
					i1_LQ_AR_c45772/f1p4/1616	0.57647	0.0026739
					i3_LQ_AR_c11608/f1p0/3838	-2.319	5.2625e-18
					i1_LQ_AR_c26507/f1p2/1934	-1.1149	0.0026359
					i4_LQ_AR_c24380/f1p0/4266	-2.1527	1.7031e-45
					i4_HQ_AR_c18031/f4p0/4084	-2.3483	5.1485e-52
					i1_LQ_AR_c8906/f1p0/1489	-1.3931	8.3889e-12
					i4_LQ_AR_c2575/f1p0/4302	-2.7648	3.9289e-21
					i2_LQ_AR_c15757/f1p0/2041	-2.5368	2.61e-69
					i1_LQ_AR_c36819/f1p5/1836	1.0716	2.1697e-08
					i2_LQ_AR_c20617/f1p1/2941	1.9055	0.0045557
					i4_LQ_AR_c13749/f1p0/4675	-2.2914	0.00077138
					i4_LQ_AR_c24683/f1p0/4386	-3.9042	4.5096e-16
	Tyrosine metabolism	102	60	42	i2_LQ_AR_c13555/f1p0/2426	-0.574	0.014049
					i1_LQ_AR_c48217/f2p1/1504	1.4376	0.0048835
					i1_LQ_AR_c13056/f1p6/1701	0.69133	0.0059552
					i1_HQ_AR_c53592/f46p4/1724	2.3845	2.399e-65
					i1_HQ_AR_c1762/f4p4/1473	-0.98258	4.6935e-09
					i2_LQ_AR_c7524/f1p0/2338	-1.5161	9.8575e-20
					i1_LQ_AR_c9260/f1p1/1896	1.6648	1.2892e-06
					i1_LQ_AR_c20247/f1p9/1956	3.4716	0.0020606
					i2_LQ_AR_c30972/f1p0/1973	-2.4154	1.7498e-06
					i2_LQ_AR_c19709/f1p2/2940	-2.4789	6.1987e-49
					i2_LQ_AR_c16238/f1p2/2034	0.58724	0.0030543
					i1_LQ_AR_c5236/f1p9/1621	2.3054	1.1428e-10
					i4_LQ_AR_c13112/f1p0/4959	1.0269	9.5478e-08
					i1_HQ_AR_c54332/f3p2/1738	2.1767	2.3119e-42
					i1_LQ_AR_c21546/f1p5/1826	1.437	4.749e-29
					i1_LQ_AR_c23411/f1p6/1622	0.66293	0.019801
					i5_LQ_AR_c10591/f1p31/5071	-1.6738	4.5648e-06
					i1_HQ_AR_c24889/f2p11/1829	1.3393	0.00040174
					i1_LQ_AR_c36220/f1p1/1199	-1.7454	2.0615e-09
					i1_LQ_AR_c40268/f1p5/1776	1.1243	3.5342e-19
					i1_LQ_AR_c44057/f1p7/1616	1.3836	0.013034
					i1_LQ_AR_c23021/f1p7/1800	1.1519	1.0777e-08
					i1_HQ_AR_c33583/f2p6/1726	2.333	5.0816e-09
					i1_LQ_AR_c3982/f1p1/1648	1.9226	1.1972e-46
					i1_LQ_AR_c40141/f1p0/1197	1.284	0.00020513
					i1_LQ_AR_c12523/f1p0/1524	2.1079	3.6462e-37
					i1_LQ_AR_c39721/f1p0/1362	-3.7038	6.6351e-14
					i1_LQ_AR_c36996/f1p0/1335	0.43804	0.015095
					i1_LQ_AR_c2273/f2p1/1925	-1.9701	1.1379e-43
					i2_LQ_AR_c3290/f1p0/3009	-1.0202	0.0034873
					i0_LQ_AR_c3501/f1p0/922	-1.7214	7.979e-13
					i1_HQ_AR_c14343/f2p1/1887	1.5162	1.7328e-31
					i2_LQ_AR_c28754/f1p0/2102	-1.6302	1.0159e-20
					i1_LQ_AR_c40890/f1p5/1582	1.7055	0.0081327
					i1_LQ_AR_c21581/f1p8/1691	1.2287	0.0038226
					i1_LQ_AR_c8814/f1p1/1992	-1.7818	2.303e-26
					i1_HQ_AR_c6563/f3p1/1521	-2.2057	4.3428e-16
					i1_HQ_AR_c569/f20p5/1623	0.92497	5.3971e-13
					i4_LQ_AR_c17082/f1p0/4052	-1.1761	0.00050361
					i1_LQ_AR_c14045/f1p2/1485	-1.5736	1.4854e-29
					i1_LQ_AR_c4817/f1p7/1867	-0.31544	0.013422
					i1_HQ_AR_c36663/f5p3/1688	1.9417	1.0036e-47
					i1_LQ_AR_c36870/f1p5/1709	3.3356	5.4928e-05
					i1_LQ_AR_c35243/f1p0/1683	-2.3157	2.0977e-07
					i1_LQ_AR_c53843/f1p8/1316	0.86483	2.0498e-11
					i0_HQ_AR_c455/f4p0/1007	1.0898	3.853e-17
					i1_LQ_AR_c42766/f1p0/1456	1.1754	0.0020884
					i1_LQ_AR_c37577/f1p4/1682	1.1458	7.3989e-13
					i3_LQ_AR_c36167/f1p0/3236	0.59732	0.0073065
					i1_LQ_AR_c22349/f1p6/1923	0.89489	2.1897e-06
					i1_LQ_AR_c8544/f1p1/1924	-1.7082	8.1287e-31
					i1_LQ_AR_c22279/f1p2/1441	-0.88113	6.8433e-08
					i1_LQ_AR_c44151/f1p6/1807	0.87386	0.011015
					i1_LQ_AR_c21906/f1p1/1893	2.2202	6.5822e-07
					i1_LQ_AR_c36089/f1p2/1518	2.7165	4.1228e-11
					i1_LQ_AR_c29601/f1p5/1099	1.2672	1.1999e-08
					i2_HQ_AR_c18301/f2p0/2660	0.31291	0.017788
					i1_LQ_AR_c38896/f1p2/1411	-1.7109	1.7956e-30
					i2_LQ_AR_c3966/f1p2/2653	1.1648	1.7782e-08
					i1_LQ_AR_c5840/f1p0/1496	0.49795	0.0014468
					i1_LQ_AR_c30792/f1p3/1051	1.0639	2.1063e-08
					i1_LQ_AR_c27797/f1p0/1562	-0.492	0.015845
					i3_LQ_AR_c26096/f1p2/3638	0.72037	0.0032149
					i1_LQ_AR_c3162/f1p0/1427	-2.1246	1.6026e-07
					i1_LQ_AR_c21600/f1p0/1822	2.2191	2.2558e-59
					i2_LQ_AR_c13909/f1p0/2751	0.5787	0.0037349
					i2_LQ_AR_c20461/f1p0/2220	-2.5709	0.00024585
					i2_LQ_AR_c10408/f1p0/2517	1.3087	8.2266e-13
					i1_HQ_AR_c944/f17p7/1428	-1.0233	1.4753e-15
					i1_LQ_AR_c1298/f6p2/1507	-1.6902	1.6259e-06
					i1_LQ_AR_c9178/f1p0/1416	-1.7342	1.6254e-09
					i4_LQ_AR_c9339/f1p1/4279	1.5708	0.00026753
					i0_LQ_AR_c8267/f1p0/874	-1.5789	2.1856e-15
					i1_LQ_AR_c18804/f1p0/1464	-1.5588	0.0011351
					i1_LQ_AR_c8317/f1p2/1987	1.1336	1.7698e-08
					i1_LQ_AR_c25683/f1p7/1827	0.72767	0.015426
					i1_HQ_AR_c1249/f14p4/1511	-1.1855	3.3574e-17
					i1_LQ_AR_c43129/f1p4/1488	-1.2125	1.2517e-10
					i1_HQ_AR_c1168/f10p2/1723	-1.2307	5.4304e-20
					i1_LQ_AR_c46165/f1p0/1043	-1.3703	1.3277e-15
					i1_LQ_AR_c14974/f1p0/1014	0.965	1.2799e-09
					i1_LQ_AR_c10625/f1p0/1882	-1.6238	6.2105e-11
					i1_LQ_AR_c14596/f1p2/1781	1.0719	0.00016119
					i0_HQ_AR_c28129/f3p0/993	-1.1169	1.0359e-14
					i1_LQ_AR_c3627/f1p2/1673	-1.6029	4.1181e-10
					i1_LQ_AR_c25853/f1p0/1304	-2.5144	3.4178e-05
					i1_LQ_AR_c4398/f1p5/1577	2.1929	0.012425
					i1_LQ_AR_c19195/f1p5/1694	1.1654	1.0735e-19
					i1_LQ_AR_c50446/f1p3/1569	3.5045	0.00013599
					i1_HQ_AR_c7866/f2p1/1987	0.78631	3.8686e-10
					i1_LQ_AR_c57009/f1p0/999	-0.97697	1.3711e-06
					i1_LQ_AR_c26135/f1p4/1960	0.91102	2.66e-07
					i1_LQ_AR_c7956/f1p2/1536	-1.5307	7.0903e-29
					i2_LQ_AR_c13997/f1p0/2844	-0.85933	0.0061464
					i1_LQ_AR_c12336/f1p3/1539	-1.0304	6.5804e-05
					i1_LQ_AR_c36341/f1p11/1885	2.744	5.5876e-05
					i1_HQ_AR_c54137/f131p10/1662	0.70297	8.9475e-07
					i1_LQ_AR_c21535/f1p1/1669	2.3375	2.4387e-67
					i1_LQ_AR_c8771/f1p0/1222	0.57204	0.00024318
					i5_LQ_AR_c7894/f1p0/5078	-1.9296	2.9548e-05
					i1_LQ_AR_c3902/f1p5/1669	1.3518	6.5249e-26
					i1_LQ_AR_c51986/f1p7/1646	0.59366	0.00029282
	Valine, leucine and isoleucine biosynthesis	74	9	65	i3_LQ_AR_c13648/f1p5/3796	-1.3027	2.2391e-12
					i4_LQ_AR_c25878/f1p0/4713	-1.2516	1.91e-13
					i1_HQ_AR_c9505/f2p0/1805	-1.0728	0.00023405
					i2_LQ_AR_c21016/f1p3/2822	-1.8844	0.0016866
					i2_LQ_AR_c14925/f1p0/2466	-1.5189	2.6927e-25
					i2_HQ_AR_c29440/f5p0/2128	-1.826	4.9394e-40
					i4_LQ_AR_c21715/f1p0/4971	-0.99217	0.0013597
					i2_LQ_AR_c27952/f1p0/2057	-3.3499	0.0062499
					i1_HQ_AR_c23801/f2p2/1363	-1.1736	3.1159e-05
					i4_LQ_AR_c25648/f1p15/4743	-0.89687	0.011135
					i1_LQ_AR_c28671/f1p1/1293	-0.65276	0.0070122
					i1_LQ_AR_c10519/f1p4/1901	-1.9824	9.0389e-23
					i2_LQ_AR_c7336/f1p0/2358	-0.80991	0.0001558
					i2_LQ_AR_c19299/f1p10/2173	-0.7362	7.856e-06
					i2_LQ_AR_c7183/f1p1/2901	-1.4983	1.2054e-10
					i1_LQ_AR_c41607/f1p2/1891	1.7809	1.3999e-11
					i2_LQ_AR_c13245/f1p1/2496	-1.7077	1.1635e-16
					i1_LQ_AR_c26828/f1p4/1660	-1.619	3.3527e-18
					i2_HQ_AR_c17345/f3p9/2316	-1.5757	2.4867e-28
					i1_LQ_AR_c3900/f1p2/1513	1.9377	2.0305e-40
					i2_LQ_AR_c23059/f1p1/2578	-1.2479	0.0096925
					i1_HQ_AR_c25339/f4p2/1435	1.9923	3.0117e-52
					i1_LQ_AR_c27349/f1p2/1523	-0.85392	0.0082038
					i1_LQ_AR_c38004/f1p0/1355	-1.7217	1.7674e-22
					i1_HQ_AR_c1220/f7p2/1463	2.7585	7.4413e-89
					i2_LQ_AR_c24852/f1p0/2746	-1.2252	1.1963e-06
					i3_LQ_AR_c28095/f1p2/3653	-1.4948	2.2131e-14
					i1_LQ_AR_c55527/f1p1/1525	-2.4924	4.6222e-21
					i3_HQ_AR_c13551/f2p2/3838	-1.2271	3.1151e-09
					i1_LQ_AR_c53629/f1p1/1204	-1.8981	1.315e-46
					i2_HQ_AR_c27610/f2p8/2041	-2.1435	8.5644e-57
					i1_LQ_AR_c34140/f1p0/2021	-2.0291	0.0012301
					i1_LQ_AR_c42179/f1p1/1551	1.7501	3.1632e-23
					i2_LQ_AR_c19035/f1p0/2218	-0.77534	0.0019344
					i1_LQ_AR_c38244/f1p3/1272	1.3742	0.0032507
					i4_LQ_AR_c9632/f1p4/4257	-2.4493	6.0955e-11
					i2_LQ_AR_c13666/f1p4/2927	-2.4948	1.7927e-18
					i2_LQ_AR_c16740/f1p0/2089	-1.3582	2.1519e-06
					i1_LQ_AR_c36476/f1p4/1514	-0.88702	3.8765e-06
					i2_LQ_AR_c26848/f1p2/2825	-2.9277	1.6961e-05
					i1_HQ_AR_c53583/f3p2/1344	2.0564	1.6426e-08
					i2_LQ_AR_c9124/f1p0/2237	-0.84158	3.8808e-06
					i1_LQ_AR_c1535/f2p1/1120	-0.47248	0.001202
					i1_LQ_AR_c42733/f1p0/1730	-1.0746	0.019376
					i1_LQ_AR_c24710/f1p1/1903	-0.5613	1.139e-05
					i1_LQ_AR_c45150/f2p0/1068	-2.1465	0.0056092
					i1_LQ_AR_c43112/f1p0/1879	-2.0186	1.8474e-25
					i1_LQ_AR_c37135/f1p1/1376	-1.8169	1.3586e-40
					i1_HQ_AR_c33303/f3p0/1645	-0.82043	1.3087e-09
					i3_LQ_AR_c8604/f1p0/3823	-2.3856	8.0476e-10
					i1_HQ_AR_c7271/f2p0/1586	-1.5939	2.5351e-18
					i3_LQ_AR_c7060/f1p0/3866	1.7502	0.015936
					i3_LQ_AR_c12642/f1p0/3177	-2.1294	4.8608e-18
					i1_HQ_AR_c53593/f2p1/1705	-1.6718	6.5107e-28
					i2_LQ_AR_c18522/f1p1/2425	-1.2071	2.1256e-18
					i2_LQ_AR_c4811/f1p2/2302	-1.5382	5.9647e-13
					i1_LQ_AR_c38057/f1p0/1569	-1.5588	1.528e-07
					i1_LQ_AR_c40863/f1p0/1575	1.3048	0.019852
					i2_LQ_AR_c13692/f1p0/2289	-1.1454	1.6979e-17
					i1_LQ_AR_c39748/f1p1/1571	-1.1459	2.5768e-14
					i3_LQ_AR_c24052/f1p0/3245	-2.1015	1.1855e-30
					i2_LQ_AR_c24499/f1p21/2190	-1.3332	8.6648e-21
					i1_LQ_AR_c3105/f1p1/1538	-2.485	2.7287e-11
					i3_LQ_AR_c26417/f1p4/3119	-1.692	0.00011921
					i1_LQ_AR_c18730/f1p4/1889	-1.4129	1.086e-11
					i1_LQ_AR_c24325/f1p4/1915	-1.1707	4.8861e-07
					i4_LQ_AR_c17422/f1p0/4065	-1.6434	0.0039094
					i2_LQ_AR_c30867/f1p0/2000	-1.3958	0.00032903
					i3_LQ_AR_c19469/f1p1/3322	-1.2488	0.0043965
					i1_LQ_AR_c7382/f1p4/1467	-0.96641	1.0221e-07
					i1_HQ_AR_c10573/f2p0/2004	-2.1952	2.6872e-53
					i2_LQ_AR_c12362/f1p4/2619	-1.9234	0.0058558
					i1_LQ_AR_c3147/f1p1/1602	-1.8701	0.00018235
					i1_HQ_AR_c48446/f4p4/1965	-1.1804	2.6611e-19
	Valine, leucine and isoleucine degradation	168	95	73	i5_LQ_AR_c8617/f1p140/5494	1.7086	5.0963e-06
					i3_LQ_AR_c6634/f1p0/4010	0.62528	0.018996
					i2_LQ_AR_c7015/f1p0/2963	-0.9399	4.9292e-05
					i1_LQ_AR_c41718/f1p0/1591	0.75046	0.015758
					i1_LQ_AR_c21446/f1p0/1602	0.98978	0.0093788
					i5_HQ_AR_c11591/f2p0/5086	Inf	0.020067
					i1_HQ_AR_c53715/f3p1/1621	2.6802	3.7014e-63
					i2_LQ_AR_c11671/f1p1/2231	-1.1375	6.8613e-07
					i1_HQ_AR_c3691/f4p0/1487	2.6454	3.089e-21
					i2_LQ_AR_c20618/f1p0/2471	0.72157	1.1945e-07
					i1_LQ_AR_c3900/f1p2/1513	1.9377	2.0305e-40
					i1_LQ_AR_c47593/f1p0/1078	1.0036	0.00024299
					i1_LQ_AR_c32309/f1p2/1234	0.59914	3.678e-06
					i2_LQ_AR_c16937/f1p0/2040	1.7321	1.1179e-34
					i2_LQ_AR_c19995/f1p0/2951	-1.2403	1.0673e-06
					i3_LQ_AR_c13207/f1p0/3562	-1.399	0.00090723
					i1_HQ_AR_c25339/f4p2/1435	1.9923	3.0117e-52
					i3_LQ_AR_c20181/f1p7/3206	1.7262	1.7969e-40
					i1_LQ_AR_c37476/f1p2/1841	0.92087	3.5731e-10
					i1_LQ_AR_c37009/f1p11/1950	1.8383	3.7624e-39
					i1_LQ_AR_c55527/f1p1/1525	-2.4924	4.6222e-21
					i3_LQ_AR_c14069/f1p3/3895	-2.4917	2.3971e-05
					i5_LQ_AR_c10101/f1p0/5859	1.7722	0.0035664
					i2_LQ_AR_c27890/f1p0/2027	1.3356	1.0912e-13
					i3_LQ_AR_c24834/f1p5/3184	-1.1295	0.00031283
					i6_LQ_AR_c1768/f1p0/6239	1.2011	0.004472
					i2_LQ_AR_c6868/f1p5/2658	-1.1739	1.1078e-07
					i1_HQ_AR_c23801/f2p2/1363	-1.1736	3.1159e-05
					i1_HQ_AR_c54559/f5p1/1542	2.2005	1.0751e-50
					i2_LQ_AR_c7253/f1p0/2878	3.5941	0.0079243
					i1_LQ_AR_c24097/f1p0/1983	-1.6092	4.7426e-08
					i2_LQ_AR_c16758/f1p0/2046	-2.9536	1.2317e-09
					i2_LQ_AR_c16837/f1p0/2042	-2.2208	3.3098e-23
					i1_LQ_AR_c30593/f1p0/1020	1.1836	0.00014893
					i1_LQ_AR_c37496/f1p3/1754	0.94175	0.00032256
					i2_LQ_AR_c13074/f1p0/2869	0.82292	0.016697
					i2_LQ_AR_c9103/f1p0/2951	3.7949	0.0036322
					i3_LQ_AR_c32929/f1p0/3021	-2.8798	0.0002802
					i2_LQ_AR_c16552/f1p2/1985	0.90052	3.1529e-12
					i2_LQ_AR_c4653/f1p0/2154	1.0157	4.1016e-13
					i1_HQ_AR_c497/f20p4/1722	0.89421	1.6582e-12
					i1_LQ_AR_c7994/f1p2/2108	-2.0943	6.0389e-35
					i4_LQ_AR_c6544/f1p1/4120	1.2121	3.8836e-13
					i1_LQ_AR_c3147/f1p1/1602	-1.8701	0.00018235
					i2_LQ_AR_c16128/f1p0/2076	-1.6423	5.6266e-13
					i2_LQ_AR_c8119/f1p1/2504	-3.0076	5.662e-06
					i1_LQ_AR_c21504/f1p1/1660	-2.1186	8.85e-08
					i1_LQ_AR_c26030/f1p0/1667	-0.79838	2.992e-05
					i2_LQ_AR_c10241/f1p0/2763	1.8247	1.3107e-06
					i2_LQ_AR_c18767/f1p0/2529	-4.7557	4.4528e-20
					i1_LQ_AR_c4878/f1p6/1960	1.1077	7.6655e-16
					i1_LQ_AR_c6968/f1p2/1454	-1.5517	1.1464e-09
					i1_LQ_AR_c23530/f1p2/1648	-0.3746	0.0036925
					i1_HQ_AR_c1634/f10p1/1910	0.35249	0.0054307
					i1_LQ_AR_c40059/f1p0/1336	-0.89479	5.0016e-10
					i3_LQ_AR_c21133/f1p0/3201	-1.2449	0.0034544
					i1_LQ_AR_c28064/f1p1/1511	1.1515	0.0016352
					i3_LQ_AR_c22397/f1p0/3589	-1.5104	0.0011944
					i3_LQ_AR_c29564/f1p0/3323	-1.4309	2.9925e-06
					i1_LQ_AR_c43691/f1p3/1639	0.63445	0.00070718
					i2_LQ_AR_c24620/f1p0/2982	-1.1185	0.020886
					i1_LQ_AR_c19189/f1p0/1523	0.97985	5.6674e-09
					i1_LQ_AR_c5998/f1p2/1625	-0.57802	9.431e-06
					i1_LQ_AR_c41607/f1p2/1891	1.7809	1.3999e-11
					i1_HQ_AR_c1220/f7p2/1463	2.7585	7.4413e-89
					i2_LQ_AR_c12455/f1p1/2230	-2.3667	4.5423e-58
					i1_LQ_AR_c7016/f1p2/1832	0.45965	0.0052506
					i1_LQ_AR_c38270/f1p1/1875	-0.51651	9.5324e-05
					i1_LQ_AR_c22837/f1p1/1435	2.3222	1.9002e-05
					i3_LQ_AR_c20266/f1p2/3148	3.3404	1.2291e-29
					i2_HQ_AR_c1461/f3p10/2760	0.8609	1.4809e-11
					i4_LQ_AR_c6586/f1p13/4380	-0.68675	0.0078874
					i2_LQ_AR_c17024/f1p0/2038	-2.139	2.7628e-31
					i5_LQ_AR_c4167/f1p6/5441	1.9694	9.4539e-09
					i4_LQ_AR_c19665/f1p0/4105	1.9477	9.0117e-11
					i2_LQ_AR_c5396/f1p0/2640	3.9921	1.0109e-07
					i1_LQ_AR_c3105/f1p1/1538	-2.485	2.7287e-11
					i3_LQ_AR_c20187/f1p0/3451	-1.3925	5.4283e-12
					i1_LQ_AR_c19738/f1p6/1814	0.56069	1.488e-05
					i1_LQ_AR_c26261/f1p3/1737	0.46685	0.010982
					i2_LQ_AR_c15756/f1p0/2070	1.1007	2.6646e-05
					i1_LQ_AR_c4711/f1p2/1958	0.88351	1.3551e-06
					i1_LQ_AR_c20648/f1p0/1415	2.492	0.002064
					i1_LQ_AR_c40497/f1p2/1758	-1.6034	8.1806e-05
					i1_HQ_AR_c1423/f3p1/1422	0.36004	0.0061018
					i1_LQ_AR_c6018/f1p6/1972	1.7462	1.1758e-09
					i2_LQ_AR_c2286/f1p0/2769	2.16	0.021427
					i1_LQ_AR_c3600/f1p0/1859	1.9093	1.7161e-44
					i4_LQ_AR_c25702/f1p0/4590	3.8803	0.0023212
					i1_LQ_AR_c11528/f1p0/1549	-0.72517	2.5047e-06
					i1_LQ_AR_c13334/f1p0/1222	-0.89791	6.3885e-08
					i1_HQ_AR_c1710/f8p2/1842	1.8975	3.1118e-41
					i1_LQ_AR_c7659/f2p0/1557	-1.2895	8.4798e-20
					i1_LQ_AR_c37221/f1p1/1276	2.0709	9.5483e-07
					i3_LQ_AR_c26031/f1p0/4033	-2.2621	1.772e-19
					i1_LQ_AR_c4444/f2p1/1939	0.79369	0.0031431
					i1_LQ_AR_c25501/f1p1/1559	-1.7563	1.336e-14
					i1_LQ_AR_c23082/f1p0/1482	1.8058	0.011631
					i2_LQ_AR_c6694/f1p2/2106	-2.5319	3.4747e-10
					i1_LQ_AR_c35938/f1p1/1678	0.58379	0.00018663
					i2_LQ_AR_c2734/f1p9/2527	1.8688	1.7043e-07
					i1_LQ_AR_c20549/f1p0/1663	-1.0673	2.5135e-12
					i2_LQ_AR_c20761/f1p1/2301	-0.45787	0.0029949
					i1_LQ_AR_c54468/f1p6/1464	1.1331	4.8088e-15
					i4_LQ_AR_c6887/f1p5/4551	1.9273	0.00066725
					i2_LQ_AR_c15700/f1p0/2093	0.60891	0.012411
					i1_LQ_AR_c27349/f1p2/1523	-0.85392	0.0082038
					i1_LQ_AR_c8046/f1p1/1542	2.9922	0.011774
					i1_LQ_AR_c42179/f1p1/1551	1.7501	3.1632e-23
					i2_LQ_AR_c27952/f1p0/2057	-3.3499	0.0062499
					i4_LQ_AR_c5034/f1p1/4409	-1.6873	2.5368e-05
					i3_LQ_AR_c19056/f1p0/3821	-1.0653	0.00018517
					i1_HQ_AR_c964/f24p4/1728	0.61746	0.0002361
					i1_HQ_AR_c53583/f3p2/1344	2.0564	1.6426e-08
					i3_LQ_AR_c10692/f1p11/3289	1.7209	1.0519e-34
					i2_HQ_AR_c14602/f2p0/2235	8.8074	2.3119e-84
					i0_LQ_AR_c5174/f1p0/975	0.6252	8.8903e-05
					i3_LQ_AR_c30461/f1p0/3711	-2.2333	1.6266e-05
					i1_LQ_AR_c7470/f1p2/1754	-2.1386	0.0056478
					i2_LQ_AR_c25220/f1p0/2211	-3.0203	4.013e-46
					i3_LQ_AR_c29179/f1p0/3998	1.4377	4.5874e-06
					i2_LQ_AR_c26371/f1p0/2300	0.7505	0.0044417
					i2_LQ_AR_c27077/f1p0/2967	-2.2563	4.9414e-11
					i4_LQ_AR_c10099/f1p0/4263	1.7445	1.7655e-09
					i1_LQ_AR_c33912/f1p6/1842	1.1215	0.00067493
					i1_LQ_AR_c39748/f1p1/1571	-1.1459	2.5768e-14
					i3_LQ_AR_c20525/f1p0/3183	-0.57896	0.0077175
					i1_HQ_AR_c49080/f48p11/1826	1.7857	1.4327e-33
					i1_LQ_AR_c7007/f1p0/1198	-1.7894	3.5171e-16
					i1_LQ_AR_c39065/f1p0/1853	1.017	8.2928e-13
					i1_HQ_AR_c49767/f2p6/2068	0.98637	0.00025257
					i2_LQ_AR_c15886/f1p1/2099	0.98817	1.7645e-12
					i1_HQ_AR_c1670/f4p1/1608	-1.9983	2.8513e-20
					i1_LQ_AR_c36786/f1p0/1965	-0.71586	6.1562e-05
					i1_LQ_AR_c31782/f25p3/1675	0.59484	0.00028702
					i0_LQ_AR_c9249/f1p2/939	1.1871	3.5658e-15
					i1_HQ_AR_c1156/f6p0/1900	-0.47059	0.00025002
					i2_LQ_AR_c16711/f1p0/2054	-3.1815	0.0012049
					i1_LQ_AR_c22656/f1p0/1680	1.3809	3.8843e-11
					i2_LQ_AR_c26931/f1p5/2100	1.7655	8.7807e-38
					i1_LQ_AR_c28305/f1p0/1241	-1.2528	6.3246e-05
					i1_LQ_AR_c26265/f1p5/1721	0.74205	6.5902e-07
					i0_LQ_AR_c8171/f1p1/800	-3.8849	7.7669e-07
					i2_LQ_AR_c12248/f1p106/2433	2.1474	5.9165e-55
					i1_HQ_AR_c2020/f4p2/1949	-2.2027	4.2395e-44
					i0_LQ_AR_c12069/f1p0/718	-1.8712	5.789e-07
					i2_HQ_AR_c3254/f3p1/2733	1.2519	1.1264e-20
					i1_LQ_AR_c34140/f1p0/2021	-2.0291	0.0012301
					i1_HQ_AR_c675/f4p1/1846	1.3827	7.7037e-24
					i1_LQ_AR_c22552/f1p9/1942	1.7101	0.011342
					i1_LQ_AR_c19111/f1p0/1170	-1.3012	1.9544e-08
					i3_LQ_AR_c24623/f1p6/3472	-1.1576	4.2267e-09
					i1_LQ_AR_c45772/f1p4/1616	0.57647	0.0026739
					i2_LQ_AR_c21049/f1p1/2978	-1.4114	6.9024e-10
					i1_LQ_AR_c19464/f1p1/1473	0.47008	0.00066165
					i1_HQ_AR_c53593/f2p1/1705	-1.6718	6.5107e-28
					i3_LQ_AR_c4094/f1p1/3847	0.66415	6.4531e-05
					i1_HQ_AR_c1834/f3p1/1519	-2.4878	1.6198e-35
					i1_LQ_AR_c34195/f1p0/1895	2.2026	3.2095e-06
					i1_LQ_AR_c14022/f1p1/1533	0.44078	0.00060151
					i1_LQ_AR_c8906/f1p0/1489	-1.3931	8.3889e-12
					i1_LQ_AR_c28638/f1p0/1937	-0.48764	0.00034953
					i2_LQ_AR_c15757/f1p0/2041	-2.5368	2.61e-69
					i1_LQ_AR_c36819/f1p5/1836	1.0716	2.1697e-08
					i1_HQ_AR_c47925/f6p1/1678	-0.54197	1.5974e-05
					i2_LQ_AR_c20617/f1p1/2941	1.9055	0.0045557
					i3_LQ_AR_c22923/f1p0/3353	-0.56699	0.0016325
					i3_LQ_AR_c25719/f1p0/3567	2.9954	1.7725e-06
Total		1886	1053	833
Lipid metabolism	alpha-Linolenic acid metabolism	123	90	33	i2_LQ_AR_c20740/f1p0/2683	-2.2827	4.9701e-53
					i1_HQ_AR_c12312/f2p0/1606	8.9886	2.4662e-212
					i2_LQ_AR_c9976/f1p1/2381	-0.50653	0.008423
					i1_LQ_AR_c8933/f1p2/1295	0.72273	0.0005614
					i4_LQ_AR_c4850/f1p2/4411	1.0855	0.0019997
					i3_LQ_AR_c31544/f1p1/3042	1.7871	0.0038984
					i1_HQ_AR_c53589/f6p5/1813	0.76973	2.3488e-09
					i1_LQ_AR_c20966/f1p6/1652	0.89152	6.8234e-12
					i1_LQ_AR_c50875/f1p0/1580	1.0151	1.7233e-05
					i1_LQ_AR_c32309/f1p2/1234	0.59914	3.678e-06
					i2_LQ_AR_c20147/f1p0/2690	-2.4974	1.8078e-27
					i5_LQ_AR_c8296/f1p0/5562	2.3173	2.2603e-08
					i5_LQ_AR_c8283/f1p0/5304	3.8152	3.4451e-08
					i2_LQ_AR_c28411/f1p0/2049	1.6069	0.0008453
					i2_HQ_AR_c941/f6p0/2425	-0.42461	0.00083604
					i4_LQ_AR_c21170/f1p0/4224	1.0668	5.0635e-07
					i3_LQ_AR_c26793/f1p0/3323	-0.78204	2.0391e-08
					i1_HQ_AR_c31542/f4p1/1582	1.103	2.2332e-12
					i1_LQ_AR_c41932/f1p1/1999	1.9372	7.0279e-38
					i3_LQ_AR_c36980/f1p0/3790	2.7035	1.0093e-06
					i3_LQ_AR_c25028/f1p1/3119	-1.2742	2.2637e-19
					i0_LQ_AR_c47596/f1p0/857	4.0654	9.0709e-60
					i2_LQ_AR_c7608/f1p1/2899	-2.6332	4.6713e-55
					i3_LQ_AR_c4806/f1p0/3161	-1.6534	2.0492e-18
					i2_LQ_AR_c3722/f1p0/2349	0.89957	0.0019092
					i0_LQ_AR_c1088/f1p1/977	2.2324	0.010653
					i1_LQ_AR_c22919/f1p1/1588	1.2861	3.0188e-08
					i1_LQ_AR_c37319/f1p1/1893	1.2324	1.7629e-15
					i2_HQ_AR_c29321/f48p0/2566	0.67926	6.1238e-08
					i3_HQ_AR_c43133/f22p0/3651	3.447	6.07e-18
					i1_LQ_AR_c4878/f1p6/1960	1.1077	7.6655e-16
					i1_LQ_AR_c39256/f1p4/1716	1.337	0.0039098
					i3_HQ_AR_c18433/f3p0/3306	1.5856	1.0123e-26
					i4_LQ_AR_c8604/f1p0/4441	-1.3214	1.7558e-08
					i2_LQ_AR_c26049/f1p1/2655	-2.1085	1.4077e-28
					i1_HQ_AR_c54490/f3p4/1667	0.94845	5.9043e-12
					i3_LQ_AR_c15060/f1p7/3529	1.1651	2.1102e-17
					i1_LQ_AR_c13825/f1p0/1535	3.4144	1.2307e-15
					i2_LQ_AR_c15270/f1p0/2455	1.0265	5.3851e-16
					i1_LQ_AR_c20223/f1p4/1381	1.4979	8.2378e-21
					i1_HQ_AR_c53656/f4p2/1442	0.77352	7.8477e-09
					i4_LQ_AR_c6152/f1p0/4569	-0.88548	6.1465e-05
					i3_LQ_AR_c25375/f1p5/3176	3.1352	5.8736e-05
					i2_LQ_AR_c5355/f1p0/2638	1.1284	5.4402e-14
					i3_LQ_AR_c38810/f1p0/3921	1.4033	4.8021e-20
					i1_LQ_AR_c11220/f1p0/1540	1.8543	3.2576e-33
					i5_LQ_AR_c4938/f1p1/5541	3.7021	6.4178e-05
					i2_LQ_AR_c29214/f1p0/2394	0.76403	1.0395e-09
					i1_LQ_AR_c19643/f1p4/1976	1.2793	1.5868e-09
					i0_LQ_AR_c38349/f1p0/997	-1.5783	7.0828e-14
					i1_LQ_AR_c10785/f1p0/1197	-2.544	3.2628e-11
					i2_LQ_AR_c4742/f1p0/2964	-0.47846	0.0010006
					i5_LQ_AR_c6846/f1p0/5212	2.1207	0.0033222
					i1_LQ_AR_c19738/f1p6/1814	0.56069	1.488e-05
					i4_LQ_AR_c19380/f1p1/4470	2.6187	3.3815e-11
					i1_LQ_AR_c50725/f1p1/1678	2.037	0.0094489
					i1_LQ_AR_c20648/f1p0/1415	2.492	0.002064
					i3_HQ_AR_c801/f4p0/3965	2.5799	1.9796e-37
					i1_LQ_AR_c26265/f1p5/1721	0.74205	6.5902e-07
					i1_LQ_AR_c35461/f1p4/1825	1.8537	0.0002713
					i3_LQ_AR_c15529/f1p0/3079	-2.8019	9.9455e-33
					i3_LQ_AR_c22721/f1p0/3763	3.0299	8.9875e-05
					i4_HQ_AR_c4618/f2p0/4604	-0.76132	3.1602e-07
					i1_HQ_AR_c13974/f2p0/1583	1.0515	2.6106e-11
					i3_LQ_AR_c38661/f1p0/3506	2.5891	0.017611
					i2_LQ_AR_c9718/f1p0/2434	1.1783	2.583e-20
					i2_LQ_AR_c27189/f1p0/2336	1.527	1.1787e-31
					i1_HQ_AR_c13021/f6p1/1588	1.7552	4.5311e-32
					i1_LQ_AR_c12476/f1p5/1758	1.6665	3.4282e-06
					i2_LQ_AR_c3022/f1p0/2506	-0.38045	0.011834
					i3_LQ_AR_c10990/f1p0/3251	2.8296	6.8973e-05
					i2_LQ_AR_c18697/f1p1/2440	-4.0389	5.7797e-06
					i2_LQ_AR_c19067/f1p0/2995	3.6749	0.0013221
					i3_LQ_AR_c32928/f1p0/3051	-2.1222	7.8164e-17
					i1_LQ_AR_c6529/f1p0/1613	-1.1281	0.0065483
					i3_HQ_AR_c40036/f2p74/4045	1.4201	2.9223e-17
					i1_LQ_AR_c14908/f1p0/1078	2.0082	2.6507e-22
					i1_HQ_AR_c10000/f2p0/1672	5.7937	2.2328e-68
					i2_LQ_AR_c20825/f1p0/2730	2.507	3.6437e-08
					i3_HQ_AR_c7285/f2p0/4007	1.9865	8.4646e-41
					i1_LQ_AR_c36251/f1p0/1274	1.7948	9.4622e-33
					i3_LQ_AR_c27791/f1p1/3659	-2.3368	0.0020061
					i3_LQ_AR_c29685/f1p0/3808	3.005	1.128e-20
					i1_LQ_AR_c25808/f1p0/1354	2.3074	1.3959e-10
					i2_HQ_AR_c732/f8p0/2247	1.6328	6.0381e-37
					i2_LQ_AR_c23496/f1p8/2264	1.6888	4.236e-25
					i1_LQ_AR_c24697/f1p0/1373	-0.8769	7.495e-10
					i4_LQ_AR_c9760/f1p1/4172	0.77088	3.0764e-06
					i2_LQ_AR_c7190/f1p0/2281	2.1224	9.178e-14
					i1_HQ_AR_c29232/f4p4/1608	0.5205	0.0011722
					i4_LQ_AR_c16667/f1p0/4064	2.4568	0.0030449
					i3_LQ_AR_c20565/f1p1/3110	2.2635	0.001253
					i1_LQ_AR_c5998/f1p2/1625	-0.57802	9.431e-06
					i3_LQ_AR_c29111/f1p0/3153	-0.74757	1.7676e-07
					i1_HQ_AR_c944/f17p7/1428	-1.0233	1.4753e-15
					i3_LQ_AR_c28163/f1p1/3679	4.3383	0.0003599
					i3_LQ_AR_c36324/f1p0/3197	4.1753	4.3031e-13
					i2_LQ_AR_c21419/f1p0/2679	-0.97247	0.00079633
					i1_LQ_AR_c22869/f1p0/1964	-0.47015	0.010096
					i1_LQ_AR_c43129/f1p4/1488	-1.2125	1.2517e-10
					i1_LQ_AR_c20613/f1p5/1809	0.82168	6.8835e-10
					i3_LQ_AR_c11695/f1p0/3918	1.5882	0.018537
					i2_LQ_AR_c14225/f1p0/2282	0.88314	2.9535e-06
					i1_LQ_AR_c7302/f1p1/1430	1.7975	1.8097e-24
					i3_LQ_AR_c8676/f1p0/3350	-1.3284	0.00054357
					i1_LQ_AR_c34305/f1p0/1379	-0.66026	2.4033e-06
					i5_LQ_AR_c2878/f1p0/5667	1.9038	0.0056825
					i1_LQ_AR_c57071/f1p1/998	1.0607	0.00163
					i2_LQ_AR_c27022/f1p0/2360	1.4616	0.00022084
					i2_HQ_AR_c1692/f4p0/2966	-0.51243	5.1995e-05
					i3_LQ_AR_c28606/f1p0/3232	3.0428	2.6559e-84
[truncated: 6,397 more rows]
